# Supplementary material for: Mass-Spectrometric Evaluation of the African Swine Fever Virus-Induced Host Shutoff Using Dynamic Stable Isotope Labeling with Amino Acids in Cell Culture (SILAC)
Source: Viruses. 2023 May 30;15(6):1283. doi: 10.3390/v15061283 (PMC10305699; doi:10.3390/v15061283)
Supplement: Supplementary file 1 [file viruses-15-01283-s001.zip]

Archive with 2 entries (2 files):
- EWoehnke_shutoff_supplement.pdf
- EWoehnke_shutoff_Supplementary tables.xlsx
