# Supplementary material for: Mass-Spectrometric Evaluation of the African Swine Fever Virus-Induced Host Shutoff Using Dynamic Stable Isotope Labeling with Amino Acids in Cell Culture (SILAC)
Source: Viruses. 2023 May 30;15(6):1283. doi: 10.3390/v15061283 (PMC10305699; doi:10.3390/v15061283)
Supplement: Supplementary file 1 [file viruses-15-01283-s001.zip › EWoehnke_shutoff_Supplementary tables.xlsx]

## Sheet: Content
Contents
Table S1:	Identifications, relative synthesis rates and absolute quantifications of porcine proteins based on label free quantification (LFQ) based on Fragpipe analysis. Identifications are based on of annotated sequences from the host (S. scrofa; downloaded from Ensembl respository). Relative synthesis rates were defined as the ratio of newly synthesized protein over the pre-existing amount of protein and…
Table S2:	Identifications, Heavy to Light ratios (HoL) and relative synthesis rates of ASFV and PrV proteins based on Fragpipe analysis. Identifications are based on of annotated sequences of the virus proteomes (ASFV-Georgia (GenBank FR682468.2) or PrV-Kaplan (Genbank NC_006151)). Relative synthesis rates were defined as the ratio of newly synthesized protein over the pre-existing amount of protein and ca…
Table S3:	List of selected porcine genes with increased and decreased synthesis rates for enrichment analysis selected on basis of the 10% percentiles of synthesis rates and qualitative observations.
Table S4:	Results of multiquery enrichment analysis of Reactome and KEGG-pathways based on genes with increased and decreased synthesis rates performed in gProfiler (see Table S2). Term and group-specific p-values are shown rounded to 4 digits.

## Sheet: Table S1
name	mock_1	mock_2	mock_3	PrV_1	PrV_2	PrV_3	ASFV_1	ASFV_2	ASFV_3	count.mock	count.ASFV	count.PrV	mean.mock	mean.ASFV	mean.PrV	description	ASFV_1 MaxLFQ Intensity	ASFV_2 MaxLFQ Intensity	ASFV_3 MaxLFQ Intensity	PrV_1 MaxLFQ Intensity	PrV_2 MaxLFQ Intensity	PrV_3 MaxLFQ Intensity	mock_1 MaxLFQ Intensity	mock_2 MaxLFQ Intensity	mock_3 MaxLFQ Intensity	LFQ.mock	LFQ.ASFV	LFQ.PrV	LFQ.ASFV.mock.log2	Syn.ASFV.mock.log2	LFQ.PrV.mock.log2	Syn.PrV.mock.log2	LFQ.ASFV.PrV.log2	Syn.ASFV.PrV.log2	GOBP name	KEGG name
AAK1	0,728245299667042	NA	0,604855662084402	0,359109088193373	0,379240342916572	0,664487861352881	0,164458951676682	0,230572204821379	NA	2	2	3	0,666550480875722	0,197515578249031	0,467612430820942	AP2 associated kinase 1 [Source:VGNC Symbol;Acc:VGNC:100379]	29279477	28832473	0	31062572	3074666	28911707	28427723	0	26550168	183259636666667	1937065	30240313	0,0799833015669822	-1,75474769669536	0,722584007991534	-0,511400858852965	-0,642600706424551	-1,24334683784239	biological regulation;cellular component organization;cellular component organization or biogenesis;cellular macromolecule metabolic process;cellular membrane organization;cellular metabolic process;cellular process;cellular protein metabolic process;endocytosis;establishment of localization;macromolecule metabolic process;macromolecule modification;membrane invagination;membrane organization;met…
AAK1	0,728245299667042	NA	0,604855662084402	0,359109088193373	0,379240342916572	0,664487861352881	0,164458951676682	0,230572204821379	NA	2	2	3	0,666550480875722	0,197515578249031	0,467612430820942	AP2 associated kinase 1 [Source:VGNC Symbol;Acc:VGNC:100379]	0	37176625	0	3702845	0	50553883	3669517	0	40026707	25573959	123922083333333	29194111	-1,04524221207501	-1,75474769669536	0,191001864204921	-0,511400858852965	-1,23624407627993	-1,24334683784239	biological regulation;cellular component organization;cellular component organization or biogenesis;cellular macromolecule metabolic process;cellular membrane organization;cellular metabolic process;cellular process;cellular protein metabolic process;endocytosis;establishment of localization;macromolecule metabolic process;macromolecule modification;membrane invagination;membrane organization;met…
AAMP	2,18690430540474	4,85256598737655	2,30022388639221	1,27712624645015	0,998455707128976	1,03085530445374	NA	0,454985451290176	0,27772820847497	3	2	3	3,11323139305783	0,366356829882573	1,10214575267762	angio associated migratory cell protein [Source:VGNC Symbol;Acc:VGNC:95868]	0	26476787	0	24781664	25854635	25272574	2215576	3694466	26195762	284320606666667	882559566666667	253029576666667	-1,68775310610108	-3,08709139331051	-0,168212633196129	-1,49809778512804	-1,51954047290495	-1,58899360818246	anatomical structure formation involved in morphogenesis;angiogenesis;biological regulation;cell differentiation;cell migration;cell motility;cellular component movement;cellular developmental process;cellular process;developmental process;locomotion;muscle cell migration;positive regulation of biological process;positive regulation of cell migration;positive regulation of cell motility;positive …
AARS1	0,697790075427027	0,736885315464458	0,691215056548658	0,351989255763235	0,372349472540263	0,3996312245619	0,177363573172265	0,15646520412282	0,19051705679704	3	3	3	0,708630149146715	0,174781944697375	0,374656650955133	alanyl-tRNA synthetase 1 [Source:VGNC Symbol;Acc:VGNC:96890]	12557471	12058984	13823927	13664028	13626805	14260303	13461747	12224863	13176152	12954254	128134606666667	138503786666667	-0,0157657648598703	-2,01947668776095	0,096499482761346	-0,919463784578505	-0,112265247621216	-1,10001290318245
AARSD1	0,888636624487821	NA	0,842741085112296	0,309566809973581	0,303374373187532	0,337271762511685	0,165092453644016	0,207782928327307	0,194213639237599	2	3	3	0,865688854800058	0,189029673736307	0,3167376485576	alanyl-tRNA synthetase domain containing 1 [Source:HGNC Symbol;Acc:HGNC:28417]	44786582	355345	41783867	397178	37683918	37971027	30429959	0	3013438	20188113	407016496666667	384575816666667	1,01158120208222	-2,1952358604016	0,929761977296466	-1,45056022441465	0,0818192247857558	-0,744675635986942	alanyl-tRNA aminoacylation;amine metabolic process;amino acid activation;carboxylic acid metabolic process;cellular amine metabolic process;cellular amino acid metabolic process;cellular ketone metabolic process;cellular macromolecule metabolic process;cellular metabolic process;cellular nitrogen compound metabolic process;cellular process;macromolecule metabolic process;metabolic process;ncRNA m…
ABCA1	3,25815796136294	0,419381760511449	4,49166430996012	1,00789680013344	2,9943575994509	2,5983167032997	0,132435839770827	0,120190539533254	0,117312261857195	3	3	3	2,7230680106115	0,123312880387092	2,20019036762801	ATP binding cassette subfamily A member 1 [Source:VGNC Symbol;Acc:VGNC:84947]	4540678	0	5084467	5887177	59907344	56535894	6551921	59293594	64914725	632425096666667	320838166666667	58438336	-0,979048845705343	-4,46483760879877	-0,113979520856953	-0,307604659374951	-0,865069324848389	-4,15723294942382	alcohol metabolic process;apolipoprotein A-I-mediated signaling pathway;biological regulation;cell communication;cell surface receptor linked signaling pathway;cellular component assembly;cellular component organization;cellular component organization at cellular level;cellular component organization or biogenesis;cellular component organization or biogenesis at cellular level;cellular lipid meta…	ABC transporters;Fat digestion and absorption
ABCD1	2,80393306488631	NA	NA	NA	NA	1,60490328379514	NA	NA	NA	1	0	1	2,80393306488631	NA	1,60490328379514	ATP binding cassette subfamily D member 1 [Source:VGNC Symbol;Acc:VGNC:84961]	0	0	0	0	0	0	0	0	0	0	0	0	NA	NA	NA	-0,80496555102791	NA	NA	carboxylic acid catabolic process;carboxylic acid metabolic process;carboxylic acid transport;catabolic process;cellular catabolic process;cellular component organization;cellular component organization at cellular level;cellular component organization or biogenesis;cellular component organization or biogenesis at cellular level;cellular ketone metabolic process;cellular lipid catabolic process;c…	ABC transporters;Peroxisome
ABCD4	NA	NA	NA	NA	0,289958471366638	NA	NA	NA	NA	0	0	1	NA	NA	0,289958471366638	ATP binding cassette subfamily D member 4 [Source:VGNC Symbol;Acc:VGNC:84964]	0	0	0	26103	0	0	0	0	23608611	7869537	0	8701	-Inf	NA	0,144902460409435	NA	-Inf	NA	cellular metabolic process;cellular process;cobalamin metabolic process;cofactor metabolic process;establishment of localization;heterocycle metabolic process;metabolic process;nitrogen compound metabolic process;porphyrin-containing compound metabolic process;small molecule metabolic process;tetrapyrrole metabolic process;transmembrane transport;transport;vitamin metabolic process;water-soluble …	ABC transporters;Peroxisome
ABCE1	0,318649224562013	0,455085802848967	0,378655747924449	0,234137555144853	0,222401188319645	0,242586321148971	0,2492416988909	0,162504217151284	0,320394993909402	3	3	3	0,384130258445143	0,244046969983862	0,23304168820449	ATP binding cassette subfamily E member 1 [Source:VGNC Symbol;Acc:VGNC:84965]	7493945	6381372	64499535	6127695	6368541	6800221	6460373	56282254	65363656	620832133333333	677509016666667	643215233333333	0,12603691560857	-0,654436771567829	0,051098343244891	-0,721007553504692	0,0749385723636791	0,0665707819368628	biological regulation;catabolic process;cellular catabolic process;cellular macromolecule catabolic process;cellular macromolecule metabolic process;cellular metabolic process;cellular nitrogen compound metabolic process;cellular process;establishment of localization;macromolecule catabolic process;macromolecule metabolic process;metabolic process;multi-organism process;negative regulation of cat…
ABCF1	0,610348917321427	0,713900274635862	0,599113666315463	0,411635728010225	0,373969207554347	0,347562255681889	0,216802628646402	0,180883038267725	0,12545131289799	3	3	3	0,641120952757584	0,174378993270706	0,377722397082154	ATP binding cassette subfamily F member 1 [Source:VGNC Symbol;Acc:VGNC:84966]	7636943	7751085	7962374	8064894	7457079	7810034	7469398	64606766	6999188	697642086666667	778346733333333	777733566666667	0,15792590549082	-1,87837030387607	0,156788930033932	-0,763270227803032	0,00113697545688848	-1,11510007607304	biological regulation;biosynthetic process;cellular biosynthetic process;cellular macromolecule biosynthetic process;cellular macromolecule metabolic process;cellular metabolic process;cellular process;cellular protein metabolic process;defense response;establishment of localization;inflammatory response;macromolecule biosynthetic process;macromolecule metabolic process;metabolic process;positive…
ABCF3	NA	NA	NA	NA	NA	0,908734228368284	NA	NA	NA	0	0	1	NA	NA	0,908734228368284	ATP binding cassette subfamily F member 3 [Source:VGNC Symbol;Acc:VGNC:84967]	0	0	0	0	0	0	0	0	0	0	0	0	NA	NA	NA	NA	NA	NA	defense response;defense response to virus;immune effector process;immune system process;multi-organism process;response to biotic stimulus;response to other organism;response to stimulus;response to stress;response to virus
ABHD12	1,48776962232175	2,42176925382855	1,38878578729301	0,772006785817917	0,689646930840356	1,04560042626746	0,104715064096941	0,0958593370225435	NA	3	2	3	1,76610822114777	0,100287200559742	0,835751380975246	abhydrolase domain containing 12, lysophospholipase [Source:VGNC Symbol;Acc:VGNC:95682]	56131203	54718414	57426695	41514258	38968344	42285355	3880661	2904076	3903709	356281533333333	56092104	409226523333333	0,654779991027844	-4,13836435443659	0,199881945865476	-1,07942801034378	0,454898045162368	-3,05893634409281	acylglycerol catabolic process;acylglycerol metabolic process;adult behavior;adult locomotory behavior;adult walking behavior;behavior;catabolic process;cellular catabolic process;cellular lipid catabolic process;cellular lipid metabolic process;cellular metabolic process;cellular process;glycerol ether catabolic process;glycerol ether metabolic process;glycerolipid catabolic process;glycerolipid…
ABHD16A	0,904145902008387	NA	NA	NA	NA	NA	NA	0,203083164265996	NA	1	1	0	0,904145902008387	0,203083164265996	NA	abhydrolase domain containing 16A, phospholipase [Source:VGNC Symbol;Acc:VGNC:84975]	40127945	48639832	0	0	14783079	0	20177617	0	20328818	13502145	29589259	4927693	1,13188495047905	-2,15448495492002	-1,45420433461872	NA	2,58608928509777	NA
ABHD6	0,985202265470717	0,842316037773296	0,986801985413146	0,383540482755373	0,313725003191481	0,355721901920279	0,132021021784331	0,107782512614668	0,131395990608396	3	3	3	0,938106762885719	0,123733175002465	0,350995795955711	abhydrolase domain containing 6, acylglycerol lipase [Source:VGNC Symbol;Acc:VGNC:84982]	5165503	53019086	4355985	45871094	4096375	44275812	41415723	36699312	40372043	394956926666667	49411322	43703552	0,323146331618447	-2,92251975687324	0,146055215334716	-1,41829836973829	0,17709111628373	-1,50422138713495	acylglycerol catabolic process;acylglycerol metabolic process;biological regulation;catabolic process;cellular catabolic process;cellular lipid catabolic process;cellular lipid metabolic process;cellular metabolic process;cellular process;glycerol ether catabolic process;glycerol ether metabolic process;glycerolipid catabolic process;glycerolipid metabolic process;lipid catabolic process;lipid me…
ABI1	0,771685299336089	0,590741975430967	0,726812354006575	0,282844537243173	0,264619949494589	0,342343488856909	0,131577453013313	0,106914569271054	0,0678647611626234	3	3	3	0,69641320959121	0,102118927815664	0,296602658531557	abl interactor 1 [Source:VGNC Symbol;Acc:VGNC:95519]	9871573	86177016	9941823	10039659	9734706	93518836	969818	102512484	9132126	969385146666667	947703253333333	970874953333333	-0,0326345866982668	-2,76969327279165	0,00221551441714685	-1,23141203921615	-0,0348501011154137	-1,5382812335755	actin cytoskeleton organization;actin filament organization;actin filament-based process;actin polymerization or depolymerization;anatomical structure development;anatomical structure formation involved in morphogenesis;anatomical structure morphogenesis;anterior/posterior pattern specification;biological regulation;cell development;cell part morphogenesis;cell projection morphogenesis;cell proje…
ABR	0,562116530248779	0,656031703884155	0,655157861959182	0,375156988618592	0,45615092940667	0,415929802952032	0,147560131042764	0,192983043599191	0,245764395450682	3	3	3	0,624435365364039	0,195435856697546	0,415745906992431	ABR activator of RhoGEF and GTPase [Source:VGNC Symbol;Acc:VGNC:84989]	7925111	8454526	8803301	10761031	93702734	9971209	108297336	8272429	100035984	970192033333333	839431266666667	100341711333333	-0,208858132064825	-1,67585706429528	0,0485792105662488	-0,58685018745503	-0,257437342631073	-1,08900687684025	actin cytoskeleton organization;actin filament-based process;anatomical structure development;anatomical structure morphogenesis;biological regulation;brain development;cell surface receptor linked signaling pathway;cellular component organization;cellular component organization at cellular level;cellular component organization or biogenesis;cellular component organization or biogenesis at cellul…
ABRACL	0,246342409916244	0,369010351189189	0,317472504956388	0,18297381386339	0,144768982833226	0,148044947037652	NA	0,0849830809801217	0,116099012654506	3	2	3	0,31094175535394	0,100541046817314	0,158595914578089	ABRA C-terminal like [Source:VGNC Symbol;Acc:VGNC:103020]	5229365	14012389	93847836	15151448	11512474	1629703	22648733	102131414	23935766	189325468	95421792	143203173333333	-0,988477809779959	-1,62885974916433	-0,402805032375779	-0,971288756721888	-0,585672777404181	-0,657570992442445
ABRAXAS2	0,420677962507486	0,356498591144512	0,402665445665082	0,151856471984407	0,184282758343876	0,115484536214031	NA	0,0579045470062963	0,117344829714337	3	2	3	0,393280666439027	0,0876246883603168	0,150541255514105	abraxas 2, BRISC complex subunit [Source:VGNC Symbol;Acc:VGNC:84991]	5561545	4648226	4867115	5108111	4902133	48632223	47820258	460599	48801965	475607076666667	502562866666667	49578221	0,0795338959631673	-2,16614995230422	0,0599363231392454	-1,38540035685549	0,0195975728239219	-0,780749595448725
ACAA1	0,687356330471429	0,729859373328739	0,670315161156294	0,260884651142935	0,254786876883529	0,274913574252265	0,109509277850105	0,0792590020352354	0,147960016975461	3	3	3	0,695843621652154	0,112242765620267	0,263528367426243	acetyl-CoA acyltransferase 1 [Source:VGNC Symbol;Acc:VGNC:84995]	6654109	82601336	6695395	63262945	54289395	6215805	61242055	29286031	57869246	494657773333333	720321253333333	599034633333333	0,54220972365454	-2,6321406607373	0,276208666700406	-1,4008048540537	0,266001056954134	-1,2313358066836	bile acid metabolic process;carboxylic acid catabolic process;carboxylic acid metabolic process;catabolic process;cellular catabolic process;cellular ketone metabolic process;cellular lipid catabolic process;cellular lipid metabolic process;cellular metabolic process;cellular process;fatty acid beta-oxidation;fatty acid beta-oxidation using acyl-CoA oxidase;fatty acid catabolic process;fatty acid…	Benzoate degradation;Biosynthesis of unsaturated fatty acids;Fatty acid metabolism;Peroxisome;PPAR signaling pathway;Valine, leucine and isoleucine degradation
ACAD9	0,525089734485142	0,505507764395831	0,597738010700972	0,220612092818288	0,211746820194258	0,186335231162999	0,649496736872081	0,434914369096537	0,904038941424099	3	3	3	0,542778503193982	0,662816682464239	0,206231381391848	acyl-CoA dehydrogenase family member 9 [Source:VGNC Symbol;Acc:VGNC:97861]	8713235	84769016	8809156	7442007	6791245	68610664	7043293	63399816	707937	682088153333333	866643086666667	703143946666667	0,345479758726114	0,288246330493027	0,0438618603311126	-1,39609970532655	0,301617898395002	1,68434603581958	cellular component assembly;cellular component assembly at cellular level;cellular component biogenesis;cellular component organization;cellular component organization at cellular level;cellular component organization or biogenesis;cellular component organization or biogenesis at cellular level;cellular macromolecular complex assembly;cellular macromolecular complex subunit organization;cellular …	Geraniol degradation;Naphthalene degradation
ACADL	0,264967740175947	0,246092689620638	0,238120111955396	0,0495070291646581	0,070299504590836	0,0976613259092433	0,0484280255462841	0,0500261776149434	0,0337275193800846	3	3	3	0,24972684725066	0,0440605741804374	0,0724892865549125	acyl-CoA dehydrogenase long chain [Source:VGNC Symbol;Acc:VGNC:96475]	13243481	13703656	12375581	114664414	9560104	10361024	10523247	9590797	10195418	10103154	131075726666667	104625231333333	0,375594800533016	-2,50279072772807	0,0504250692178375	-1,78451123359714	0,325169731315178	-0,718279494130931	amine catabolic process;amine metabolic process;betaine catabolic process;betaine metabolic process;biological regulation;carboxylic acid catabolic process;carboxylic acid metabolic process;carnitine catabolic process;carnitine metabolic process;carnitine metabolic process, CoA-linked;catabolic process;cellular amine metabolic process;cellular amino acid catabolic process;cellular amino acid meta…	Fatty acid metabolism;PPAR signaling pathway
ACADM	1,05094786949167	0,822430867527046	0,924266306073821	0,496236211806455	0,554722778881227	0,560585909702651	0,245480507927739	0,293295374572201	0,359097008190855	3	3	3	0,932548347697513	0,299290963563598	0,537181633463444	acyl-CoA dehydrogenase medium chain [Source:VGNC Symbol;Acc:VGNC:85000]	28527153	26445897	27349347	20962677	19705953	20365017	22197088	2161587	20256634	213565306666667	27440799	20344549	0,361645186783389	-1,63962980294057	-0,0700350036613695	-0,795768544342277	0,431680190444758	-0,843861258598293	amine biosynthetic process;amine metabolic process;anatomical structure development;betaine biosynthetic process;betaine metabolic process;biological regulation;biosynthetic process;carbohydrate biosynthetic process;carbohydrate metabolic process;carboxylic acid biosynthetic process;carboxylic acid catabolic process;carboxylic acid metabolic process;cardiac cell differentiation;cardiac muscle cel…	beta-Alanine metabolism;Fatty acid metabolism;PPAR signaling pathway;Propanoate metabolism;Valine, leucine and isoleucine degradation
ACADVL	0,424471390020784	0,39272604392806	0,386211295567314	0,18640349199968	0,141757930871102	0,162239452662159	1,52430221081138	0,0580646107737739	3,52077706563417	3	3	3	0,401136243172053	1,70104796240644	0,16346695851098	acyl-CoA dehydrogenase very long chain [Source:VGNC Symbol;Acc:VGNC:97864]	18840275	17742756	18621473	15748692	14291812	1485498	15951481	1540697	16305519	1588799	184015013333333	149651613333333	0,21188685709403	2,08425959302005	-0,0863287879081333	-1,2950932673686	0,298215645002163	3,37935286038865	biological regulation;carboxylic acid catabolic process;carboxylic acid metabolic process;catabolic process;cell differentiation;cellular catabolic process;cellular developmental process;cellular ketone metabolic process;cellular lipid catabolic process;cellular lipid metabolic process;cellular macromolecule metabolic process;cellular metabolic process;cellular process;cellular protein metabolic …	Fatty acid metabolism
ACAP2	0,853492205634493	0,975455509257607	0,81187592307435	0,332064847249559	0,323815375764295	0,343492239264344	0,281012310171199	0,233455330695696	0,439237467212764	3	3	3	0,880274545988817	0,31790170269322	0,333124154092732	ArfGAP with coiled-coil, ankyrin repeat and PH domains 2 [Source:VGNC Symbol;Acc:VGNC:85002]	5094694	43648906	4555459	7543366	7464791	7544424	65532246	57580777	6584374	629855876666667	46716812	7517527	-0,431079922871184	-1,46937280781099	0,25523639484506	-1,40189358701646	-0,686316317716244	-0,0674792207945293		Endocytosis
ACAT1	0,241854304738932	0,228409734037262	0,235167210728999	0,0846991088256051	0,076730719293437	0,0821846394321769	0,0538777738759381	0,0462012459336033	0,0548578461424909	3	3	3	0,235143749835065	0,0516456219840108	0,081204822517073	acetyl-CoA acetyltransferase 1 [Source:VGNC Symbol;Acc:VGNC:85004]	23206556	22650631	21874702	17658697	16912336	17311014	16876619	16935375	17550839	171209443333333	225772963333333	172940156666667	0,399110453350896	-2,1868250239374	0,0145106232443711	-1,53390567309179	0,384599830106525	-0,652919350845611	adipose tissue development;amine catabolic process;amine metabolic process;anatomical structure development;biosynthetic process;brain development;branched chain family amino acid catabolic process;branched chain family amino acid metabolic process;carboxylic acid catabolic process;carboxylic acid metabolic process;catabolic process;cellular amine metabolic process;cellular amino acid catabolic p…	Benzoate degradation;Butanoate metabolism;Carbon fixation pathways in prokaryotes;Fatty acid metabolism;Glyoxylate and dicarboxylate metabolism;Lysine degradation;Propanoate metabolism;Pyruvate metabolism;Synthesis and degradation of ketone bodies;Terpenoid backbone biosynthesis;Tryptophan metabolism;Two-component system;Valine, leucine and isoleucine degradation
ACAT2	0,267178955691218	0,279625450168523	0,264929624438206	0,192542889565428	0,169594828431744	0,189098407976066	0,0753895686484937	0,0693336100488087	0,0698895213031636	3	3	3	0,270578010099315	0,071537566666822	0,183745375324413	acetyl-CoA acetyltransferase 2 [Source:VGNC Symbol;Acc:VGNC:85005]	12284384	101773945	12124011	8721032	88912445	92558	89694836	10796391	8969948	957860753333333	115285965	89560255	0,267329040851153	-1,91927164476056	-0,0969573070349355	-0,558336656808177	0,364286347886089	-1,36093498795238	lipid metabolic process;metabolic process;primary metabolic process	Benzoate degradation;Butanoate metabolism;Carbon fixation pathways in prokaryotes;Fatty acid metabolism;Glyoxylate and dicarboxylate metabolism;Lysine degradation;Propanoate metabolism;Pyruvate metabolism;Synthesis and degradation of ketone bodies;Terpenoid backbone biosynthesis;Tryptophan metabolism;Two-component system;Valine, leucine and isoleucine degradation
ACBD3	0,4413621884096	0,383200120504619	0,365244514078015	0,257952310740043	0,295137631286541	0,19722754507934	NA	0,0586797318779269	0,082292659693119	3	2	3	0,396602274330745	0,0704861957855229	0,250105829035308	acyl-CoA binding domain containing 3 [Source:VGNC Symbol;Acc:VGNC:95641]	2766809	32336984	35030594	27010943	30698604	31493977	23099746	28510309	24690225	254334266666667	31678556	29734508	0,316780724090357	-2,49228030193972	0,225412353834266	-0,665154269021246	0,0913683702560907	-1,82712603291848	biosynthetic process;establishment of localization;lipid biosynthetic process;lipid metabolic process;metabolic process;primary metabolic process;steroid biosynthetic process;steroid metabolic process;transport
ACIN1	0,52397279888894	0,371482269061018	0,442131447286971	0,220645028304271	0,289970192082379	0,208624965234747	0,0575608791284049	0,239669791374122	0,0673625297440726	3	3	3	0,445862171745643	0,121531066748867	0,239746728540466	apoptotic chromatin condensation inducer 1 [Source:VGNC Symbol;Acc:VGNC:85011]	47026758	5353117	5478982	50551832	48775086	50184715	52014676	38538883	49022746	46525435	517825826666667	49837211	0,154447282587484	-1,87527264807805	0,0992036950829504	-0,89508667325603	0,0552435875045337	-0,980185974822018	apoptosis;apoptotic chromosome condensation;biological regulation;cell death;cell differentiation;cellular component disassembly;cellular component disassembly at cellular level;cellular component disassembly involved in apoptosis;cellular component organization;cellular component organization at cellular level;cellular component organization or biogenesis;cellular component organization or bioge…	mRNA surveillance pathway;RNA transport;Spliceosome
ACLY	0,32679210392482	0,304607741117738	0,337798281766233	0,37482854807037	0,225964809398213	0,22910411105666	0,102344675382577	0,0757442556666006	0,109612734022285	3	3	3	0,323066042269597	0,0959005550238207	0,276632489508414	ATP citrate lyase [Source:VGNC Symbol;Acc:VGNC:85014]	14792386	14776328	1375089	1446155	14508255	14695173	14614277	12092117	14562088	137561606666667	14439868	145549926666667	0,0699796828947608	-1,75221804577326	0,0814362413797279	-0,223858509867341	-0,0114565584849673	-1,52835953590592	acyl-CoA biosynthetic process;acyl-CoA metabolic process;acylglycerol biosynthetic process;acylglycerol metabolic process;biological regulation;biosynthetic process;carbohydrate metabolic process;carboxylic acid metabolic process;cellular biosynthetic process;cellular carbohydrate metabolic process;cellular ketone metabolic process;cellular lipid metabolic process;cellular metabolic process;cellu…	Carbon fixation pathways in prokaryotes;Citrate cycle (TCA cycle)
ACO1	0,66035111889578	0,6547442472059	0,592832744127569	0,448948663514042	0,35367460100204	0,473585728365765	0,158324940771488	0,131017945812946	0,170278834458027	3	3	3	0,635976036743083	0,153207240347487	0,425402997627282	aconitase 1 [Source:VGNC Symbol;Acc:VGNC:95539]	18011225	16403514	15532255	15946586	16824088	1691187	17407731	11909814	16320417	15212654	16648998	16560848	0,130163485403172	-2,05348792800393	0,122504680449838	-0,580142207140845	0,00765880495333376	-1,47334572086308	acetyl-CoA catabolic process;acetyl-CoA metabolic process;biological regulation;carboxylic acid metabolic process;catabolic process;cation homeostasis;cellular catabolic process;cellular cation homeostasis;cellular chemical homeostasis;cellular homeostasis;cellular ion homeostasis;cellular iron ion homeostasis;cellular ketone metabolic process;cellular metabolic process;cellular metal ion homeost…	Carbon fixation pathways in prokaryotes;Citrate cycle (TCA cycle);Glyoxylate and dicarboxylate metabolism
ACO2	0,282229945421263	0,333752365299882	0,318770318848865	0,148450471226985	0,16853663912346	0,152603965903503	0,1066127391178	0,0829235820346323	0,0943841276488407	3	3	3	0,31158420985667	0,0946401496004245	0,156530358751316	aconitase 2 [Source:VGNC Symbol;Acc:VGNC:97865]	43165462	43645688	42894216	36135647	3565649	3643097	37020922	33566266	3841512	363341026666667	43235122	36074369	0,250879483354529	-1,71909786453829	-0,0103501170898863	-0,99317963171502	0,261229600444415	-0,725918232823271	acetyl-CoA catabolic process;acetyl-CoA metabolic process;carboxylic acid metabolic process;catabolic process;cellular catabolic process;cellular ketone metabolic process;cellular metabolic process;cellular process;citrate metabolic process;coenzyme catabolic process;coenzyme metabolic process;cofactor catabolic process;cofactor metabolic process;generation of precursor metabolites and energy;iso…	Carbon fixation pathways in prokaryotes;Citrate cycle (TCA cycle);Glyoxylate and dicarboxylate metabolism
ACOT7	0,809945673870679	0,308496438065639	0,389326640323293	0,324106866222363	NA	0,404810794011712	NA	0,439421334918576	NA	3	1	2	0,502589584086537	0,439421334918576	0,364458830117038	acyl-CoA thioesterase 7 [Source:VGNC Symbol;Acc:VGNC:96893]	34137164	35647477	32816633	3510714	22945203	3572087	36655438	26532717	34716656	32634937	342004246666667	312577376666667	0,0675969849074066	-0,193775854776551	-0,0622038897151801	-0,463624917911784	0,129800874622587	0,269849063135233	biosynthetic process;carboxylic acid biosynthetic process;carboxylic acid catabolic process;carboxylic acid metabolic process;catabolic process;cellular biosynthetic process;cellular catabolic process;cellular ketone metabolic process;cellular lipid catabolic process;cellular lipid metabolic process;cellular metabolic process;cellular nitrogen compound metabolic process;cellular process;coenzyme …	Biosynthesis of unsaturated fatty acids
ACOT9	0,579533205109597	0,42160399038692	0,434213915273135	0,276332412668542	0,235474013493648	0,347706228358981	0,0817114201475916	0,100694105646954	0,0907987964139897	3	3	3	0,478450370256551	0,091068107402845	0,286504218173723	acyl-CoA thioesterase 9 [Source:VGNC Symbol;Acc:VGNC:85019]	84055336	7790342	777912	7089756	6570418	6920528	6897048	6557771	68383375	67643855	79916652	6860234	0,240537263855384	-2,39335147431855	0,0202989062379688	-0,739812901657644	0,220238357617416	-1,65353857266091	acyl-CoA metabolic process;cellular metabolic process;cellular process;coenzyme metabolic process;cofactor metabolic process;metabolic process;thioester metabolic process
ACOX1	3,29828803093648	0,578471959577665	2,42363028617219	NA	NA	NA	NA	0,323860327236725	0,376684469987407	3	2	0	2,10013009222878	0,350272398612066	NA	acyl-CoA oxidase 1 [Source:VGNC Symbol;Acc:VGNC:85020]	0	0	0	0	16601559	14091096	25345592	376603	25782654	29596182	0	10230885	-Inf	-2,58392948449744	-1,53248012807364	NA	-Inf	NA	biological regulation;carboxylic acid catabolic process;carboxylic acid metabolic process;catabolic process;cellular catabolic process;cellular component organization;cellular component organization at cellular level;cellular component organization or biogenesis;cellular component organization or biogenesis at cellular level;cellular ketone metabolic process;cellular lipid catabolic process;cellu…	alpha-Linolenic acid metabolism;Biosynthesis of unsaturated fatty acids;Fatty acid metabolism;Peroxisome;PPAR signaling pathway
ACP1	0,28554813330778	0,257934358012873	0,297242021664516	0,148409085597754	0,14943055468764	0,134979718851742	0,0635579289730593	0,0757916709508044	0,0702981455111641	3	3	3	0,28024150432839	0,0698825818116759	0,144273119712378	acid phosphatase 1 [Source:VGNC Symbol;Acc:VGNC:96914]	130113984	105609695	9923972	9793186	1013011	9787453	96860055	9745337	104432875	995821	111654466333333	9903583	0,165082617540871	-2,00366582290534	-0,00793586970905424	-0,957868108892506	0,173018487249926	-1,04579771401283		Riboflavin metabolism
ACP2	1,04783238052511	1,18242283966472	1,40925148782511	0,922122949762912	0,772830801649932	0,784400423466086	0,166497254521018	0,205308366550464	0,230625377468625	3	3	3	1,21316890267165	0,200810332846702	0,82645139162631	acid phosphatase 2, lysosomal [Source:VGNC Symbol;Acc:VGNC:85024]	57320645	64305918	5507347	4731254	34579812	4825512	63862832	44136766	55131863	543771536666667	58900011	433824906666667	0,115267266993534	-2,59487501147504	-0,325887753395832	-0,553778548836683	0,441155020389366	-2,04109646263836	anatomical structure development;cellular component organization;cellular component organization at cellular level;cellular component organization or biogenesis;cellular component organization or biogenesis at cellular level;cellular metabolic process;cellular process;dephosphorylation;developmental process;lysosome organization;metabolic process;organelle organization;phosphate-containing compou…	Riboflavin metabolism
ACP5	8,7296858306843	NA	9,6415494140837	NA	NA	NA	NA	NA	NA	2	0	0	9,185617622384	NA	NA	acid phosphatase 5, tartrate resistant [Source:VGNC Symbol;Acc:VGNC:85027]	0	0	0	0	0	0	30958633	0	27981973	196468686666667	0	0	-Inf	NA	-Inf	NA	NA	NA	anatomical structure homeostasis;anatomical structure morphogenesis;biological regulation;bone morphogenesis;bone resorption;cation homeostasis;cellular metabolic process;cellular nitrogen compound metabolic process;cellular process;chemical homeostasis;defense response;defense response to bacterium;defense response to Gram-positive bacterium;developmental process;establishment of localization;fl…	Osteoclast differentiation;Rheumatoid arthritis;Riboflavin metabolism
ACSF2	0,589301352925909	0,535235214918468	0,583111888851835	0,206395997348107	0,19093565325875	0,464760670678406	0,103164724737041	0,0921746042239283	0,0862751167067737	3	3	3	0,569216152232071	0,0938714818892475	0,287364107095087	acyl-CoA synthetase family member 2 [Source:VGNC Symbol;Acc:VGNC:85031]	25971453	25914812	2361049	23674911	2101259	2303272	23073616	1966874	24055333	222658963333333	25165585	22573407	0,176616445246438	-2,60021776125202	0,0197884907364778	-0,986096725976696	0,15682795450996	-1,61412103527532	carboxylic acid metabolic process;cellular ketone metabolic process;cellular lipid metabolic process;cellular metabolic process;cellular process;fatty acid metabolic process;lipid metabolic process;metabolic process;monocarboxylic acid metabolic process;organic acid metabolic process;oxoacid metabolic process;primary metabolic process;small molecule metabolic process
ACSL5	0,286743282542292	0,243007586749423	0,365084426699225	0,195167179173069	0,190942461925614	0,220490364422402	NA	0,0898042864789237	0,40709938927316	3	2	3	0,29827843199698	0,248451837876042	0,202200001840362	acyl-CoA synthetase long chain family member 5 [Source:VGNC Symbol;Acc:VGNC:85034]	536647	6707089	63351406	5129935	4775226	5193596	5339319	4069452	4883832	4764201	61362332	5032919	0,365119030441217	-0,263693448640295	0,0791610979367432	-0,560876652262864	0,285957932504474	0,297183203622569	acyl-CoA biosynthetic process;acyl-CoA metabolic process;acylglycerol biosynthetic process;acylglycerol metabolic process;biosynthetic process;carboxylic acid metabolic process;cellular biosynthetic process;cellular ketone metabolic process;cellular lipid metabolic process;cellular metabolic process;cellular process;coenzyme biosynthetic process;coenzyme metabolic process;cofactor biosynthetic pr…	Adipocytokine signaling pathway;Fatty acid metabolism;Peroxisome;PPAR signaling pathway
ACSS2	0,297020146550312	0,240046394716491	0,352628645900755	0,0788144881417059	0,0859062719450849	0,125147431036715	0,0329372564363188	0,0945995132059445	NA	3	2	3	0,296565062389186	0,0637683848211317	0,096622730374502	acyl-CoA synthetase short chain family member 2 [Source:VGNC Symbol;Acc:VGNC:95665]	6311243	7605421	5851847	7129208	63831215	7509522	7568666	55304664	7273882	67910048	658950366666667	700728383333333	-0,0434552491181814	-2,21743540240993	0,0452302824132724	-1,61791412112364	-0,0886855315314537	-0,599521281286286	acetate biosynthetic process;acetate metabolic process;acetyl-CoA biosynthetic process;acetyl-CoA biosynthetic process from acetate;acetyl-CoA metabolic process;alcohol metabolic process;biosynthetic process;carboxylic acid biosynthetic process;carboxylic acid metabolic process;cellular biosynthetic process;cellular ketone metabolic process;cellular metabolic process;cellular process;coenzyme bio…	Carbon fixation pathways in prokaryotes;Glycolysis / Gluconeogenesis;Methane metabolism;Propanoate metabolism;Pyruvate metabolism
ACTA1	0,27655200085396	0,305234476206241	0,273877948427885	0,132590363547263	0,144141268757068	0,161866146303948	0,270398184732046	0,079456972505014	0,0792863769444141	3	3	3	0,285221475162695	0,143047178060491	0,146199259536093	actin alpha 1, skeletal muscle [Source:NCBI gene (formerly Entrezgene);Acc:100154254]	47066875	5667569	48229435	8226567	8511688	9306514	11397745	9702768	11312730	108044143333333	506573333333333	868158966666667	-1,09277783239052	-0,995591573204461	-0,315589730578092	-0,964146606211618	-0,777188101812423	-0,0314449669928426	actin cytoskeleton organization;actin filament organization;actin filament-based movement;actin filament-based process;actin-mediated cell contraction;actin-myosin filament sliding;actomyosin structure organization;anatomical structure development;cell development;cell growth;cellular component movement;cellular component organization;cellular component organization at cellular level;cellular com…
ACTBL2	0,322080323092415	NA	NA	NA	NA	0,200085111473254	0,121293043743536	NA	0,0581025485420862	1	2	1	0,322080323092415	0,0896977961428113	0,200085111473254	actin beta like 2 [Source:VGNC Symbol;Acc:VGNC:85039]	0	12053044	27798425	0	31924342	2253147	2862742	0	24153758	17593726	13283823	181519373333333	-0,405390644257449	-1,84427608064157	0,0450624842758671	-0,686806705697508	-0,450453128533316	-1,15746937494406
ACTC1	0,378877548975749	0,37678446579319	0,389862370681878	0,211334988934048	0,191864094124445	NA	NA	NA	NA	3	0	2	0,381841461816939	NA	0,201599541529247	actin alpha cardiac muscle 1 [Source:VGNC Symbol;Acc:VGNC:85040]	0	0	0	0	0	0	33926856	0	36755206	235606873333333	0	0	-Inf	NA	-Inf	-0,921481406718845	NA	NA	actin cytoskeleton organization;actin filament organization;actin filament-based movement;actin filament-based process;actin-mediated cell contraction;actin-myosin filament sliding;actomyosin structure organization;anatomical structure formation involved in morphogenesis;anatomical structure morphogenesis;apoptosis;biological regulation;cardiac muscle contraction;cardiac muscle tissue morphogenes…	Cardiac muscle contraction;Dilated cardiomyopathy;Hypertrophic cardiomyopathy (HCM)
ACTL6A	0,277655394267992	0,3656604624021	0,271649996120186	0,187950665568875	0,194659226466598	0,188072828896571	0,0449524545863185	0,087031134884424	NA	3	2	3	0,304988617596759	0,0659917947353712	0,190227573644015	actin like 6A [Source:VGNC Symbol;Acc:VGNC:85042]	6685412	6169961	51782734	5084123	48589527	48351535	5027035	37185797	53705477	470538746666667	601121546666667	49260764	0,3533432060663	-2,2083968417979	0,0661254761621863	-0,681029020028138	0,287217729904113	-1,52736782176976	anatomical structure development;ATP-dependent chromatin remodeling;biological regulation;biosynthetic process;cellular biosynthetic process;cellular component organization;cellular component organization at cellular level;cellular component organization or biogenesis;cellular component organization or biogenesis at cellular level;cellular macromolecule biosynthetic process;cellular macromolecule…
ACTN1	0,36818211638283	0,366386236841314	0,374490828107375	0,180060062001932	0,190530564011918	0,189017767391558	0,135002319523719	0,122814288948414	0,136696364992496	3	3	3	0,369686393777173	0,131504324488209	0,186536131135136	actinin alpha 1 [Source:NCBI gene (formerly Entrezgene);Acc:100513412]	43381756	4867519	44780172	55602156	5468833	5474162	6315323	5473069	6126061	597148433333333	456123726666667	55010702	-0,388664368799677	-1,4911917034641	-0,11837727357632	-0,986846845930649	-0,270287095223357	-0,504344857533447	actin crosslink formation;actin cytoskeleton organization;actin filament bundle assembly;actin filament organization;actin filament-based process;biological regulation;blood coagulation;cell activation;cell junction assembly;cell junction organization;cell-cell junction assembly;cell-cell junction organization;cell-substrate junction assembly;cellular component assembly;cellular component assembl…	Adherens junction;Amoebiasis;Arrhythmogenic right ventricular cardiomyopathy (ARVC);Focal adhesion;Leukocyte transendothelial migration;Regulation of actin cytoskeleton;Systemic lupus erythematosus;Tight junction
ACTN2	0,377968247744343	0,33859779561836	0,583037532973109	0,178763894175954	0,257874339634635	0,298873697150144	0,0676397581436846	0,0926581778157381	0,165895184095818	3	3	3	0,433201192111937	0,108731040018413	0,245170643653578	actinin alpha 2 [Source:VGNC Symbol;Acc:VGNC:85046]	0	117713086	0	15139745	13205003	16709334	118757586	0	19586523	104874272	392376953333333	150180273333333	-1,41834858505145	-1,99427336019735	0,51803452659513	-0,821250969716272	-1,93638311164658	-1,17302239048107	actin filament-based movement;actin filament-based process;actin-mediated cell contraction;actin-myosin filament sliding;biological adhesion;biological regulation;blood coagulation;cell activation;cell adhesion;cell communication;cell junction assembly;cell junction organization;cell projection assembly;cell projection organization;cell-cell signaling;cell-substrate junction assembly;cellular che…	Adherens junction;Amoebiasis;Arrhythmogenic right ventricular cardiomyopathy (ARVC);Focal adhesion;Leukocyte transendothelial migration;Regulation of actin cytoskeleton;Systemic lupus erythematosus;Tight junction
ACTN4	0,356570619458369	0,364215038823749	0,360332580211021	0,191568845725916	0,178701200526949	0,190636273039877	0,111107066454724	0,125914228205303	0,290356536678928	3	3	3	0,36037274616438	0,175792610446318	0,186968773097581	actinin alpha 4 [Source:VGNC Symbol;Acc:VGNC:85047]	5603389	5772409	525191	67514494	6312904	64352506	6603877	53414844	6775529	62402968	554256933333333	6499868	-0,171059735725693	-1,03561548171911	0,0587957720860859	-0,946692572768924	-0,229855507811779	-0,0889229089501866	actin crosslink formation;actin cytoskeleton organization;actin filament bundle assembly;actin filament organization;actin filament-based process;biological regulation;blood coagulation;cell activation;cell junction assembly;cell junction organization;cell-cell junction assembly;cell-cell junction organization;cellular component assembly;cellular component assembly at cellular level;cellular comp…	Adherens junction;Amoebiasis;Arrhythmogenic right ventricular cardiomyopathy (ARVC);Focal adhesion;Leukocyte transendothelial migration;Regulation of actin cytoskeleton;Systemic lupus erythematosus;Tight junction
ACTR10	0,460594956478441	NA	0,33048820873661	0,295036831207707	0,196800215205275	0,224906343346852	NA	NA	NA	2	0	3	0,395541582607526	NA	0,238914463253278	actin related protein 10 [Source:VGNC Symbol;Acc:VGNC:85048]	3155953	28127375	0	23154537	23431186	22238193	23298148	0	20197174	144984406666667	19895635	229413053333333	0,456554201471816	NA	0,662049737201884	-0,727335177322277	-0,205495535730068	NA	cellular component movement;cellular process;microtubule-based movement;microtubule-based process
ACTR1A	0,424955429985929	0,377294306953261	0,47289190837755	0,226170928179859	0,199552059714181	0,219805055092768	0,0915857035035233	0,223024615070652	0,0891761965871226	3	3	3	0,42504721510558	0,134595505053766	0,215176014328936	actin related protein 1A [Source:VGNC Symbol;Acc:VGNC:85049]	13213958	13094333	13246889	13765277	14902144	14307239	14147292	13669961	13702202	138398183333333	1318506	143248866666667	-0,0699208693879073	-1,65899287707372	0,0496987192042604	-0,982105838003353	-0,119619588592168	-0,676887039070363	antigen processing and presentation;antigen processing and presentation of exogenous antigen;antigen processing and presentation of exogenous peptide antigen;antigen processing and presentation of exogenous peptide antigen via MHC class II;antigen processing and presentation of peptide antigen;antigen processing and presentation of peptide antigen via MHC class II;antigen processing and presentat…
ACTR2	0,375168386070231	0,366400875439088	0,34396455540682	0,187265174618201	0,181162706621558	0,182743105543385	0,0788696231283825	0,0881306638360578	0,0818018142056579	3	3	3	0,361844605638713	0,0829340337233661	0,183723662261048	actin related protein 2 [Source:VGNC Symbol;Acc:VGNC:85051]	1104855	10889379	10708984	12299714	1216763	11784569	12365255	12685464	12763392	126047036666667	108823043333333	12083971	-0,21197812088033	-2,12533409557333	-0,0608675743094388	-0,977832817180225	-0,151110546570892	-1,1475012783931	actin cytoskeleton organization;actin filament organization;actin filament-based process;actin nucleation;anatomical structure formation involved in morphogenesis;Arp2/3 complex-mediated actin nucleation;asymmetric cell division;axon guidance;biological regulation;cell cycle cytokinesis;cell cycle process;cell division;cell projection assembly;cell projection organization;cell surface receptor li…
ACTR3	0,349159245165644	0,33012146492669	0,347972475844281	0,167333874874809	0,171153327977685	0,159727766221024	0,0945016833215161	0,0698915664464749	0,0975104670075537	3	3	3	0,342417728645538	0,0873012389251816	0,166071656357839	actin related protein 3 [Source:VGNC Symbol;Acc:VGNC:103894]	80236425	9336214	913211	1077117	10396148	1145895	12889066	11934354	12986786	12603402	88306555	108754226666667	-0,513220770523053	-1,97168336612394	-0,212741737295962	-1,04395153119794	-0,300479033227092	-0,927731834926001	actin cytoskeleton organization;actin filament organization;actin filament-based process;actin nucleation;anatomical structure morphogenesis;Arp2/3 complex-mediated actin nucleation;asymmetric cell division;axon guidance;biological regulation;cell cycle cytokinesis;cell cycle process;cell division;cell part morphogenesis;cell projection morphogenesis;cell projection organization;cell surface rece…
ACVRL1	NA	NA	0,782268582383246	NA	NA	NA	NA	NA	NA	1	0	0	0,782268582383246	NA	NA	activin A receptor like type 1 [Source:VGNC Symbol;Acc:VGNC:85057]	0	0	0	0	0	0	0	0	0	0	0	0	NA	NA	NA	NA	NA	NA	activin receptor signaling pathway;anatomical structure development;anatomical structure formation involved in morphogenesis;anatomical structure maturation;anatomical structure morphogenesis;angiogenesis;artery development;biological regulation;blood circulation;blood vessel development;blood vessel endothelial cell proliferation involved in sprouting angiogenesis;blood vessel maturation;blood v…
ACYP2	NA	NA	0,595394553188841	NA	NA	NA	0,204068237755328	NA	NA	1	1	0	0,595394553188841	0,204068237755328	NA	acylphosphatase 2 [Source:VGNC Symbol;Acc:VGNC:97030]	0	0	0	0	17581105	0	0	0	0	0	0	586036833333333	NA	-1,54479437225409	Inf	NA	-Inf	NA	cellular metabolic process;cellular process;metabolic process;phosphate-containing compound metabolic process;phosphorus metabolic process	Aminobenzoate degradation;Pyruvate metabolism
ADA	0,189107190954549	0,206416707122269	0,238135983839993	0,086010926531437	0,0853475386503612	0,0869317831221458	NA	0,109353617918331	NA	3	1	3	0,211219960638937	0,109353617918331	0,086096749434648	adenosine deaminase [Source:VGNC Symbol;Acc:VGNC:95889]	47528727	3904797	3606428	42838715	4187803	3976689	40575867	488142	45080117	448233946666667	408803256666667	41494545	-0,132845225104766	-0,949745226096325	-0,111330226613015	-1,29471550312529	-0,0215149984917505	0,344970277028962	2'-deoxyribonucleotide metabolic process;adenosine catabolic process;adenosine metabolic process;aging;amine transport;anatomical structure development;B cell activation;B cell activation involved in immune response;B cell differentiation;behavior;biological regulation;biosynthetic process;catabolic process;cell activation;cell activation involved in immune response;cell differentiation;cellular …	Primary immunodeficiency;Purine metabolism
ADAM10	2,88101227965474	3,76088999421281	4,63933335952534	2,01761433318662	1,47886157369515	1,67773231109829	NA	NA	NA	3	0	3	3,76041187779763	NA	1,72473607266002	ADAM metallopeptidase domain 10 [Source:VGNC Symbol;Acc:VGNC:85061]	0	0	0	22323955	20541402	21419902	30730184	212849	31602725	27872603	0	214284196666667	-Inf	NA	-0,379322284836261	-1,12451507819652	-Inf	NA	axon guidance;biological regulation;biosynthetic process;cell activation;cell communication;cell surface receptor linked signaling pathway;cell-cell signaling;cellular biosynthetic process;cellular component disassembly;cellular component disassembly at cellular level;cellular component organization;cellular component organization at cellular level;cellular component organization or biogenesis;ce…	Alzheimer's disease;Epithelial cell signaling in Helicobacter pylori infection
ADAM8	2,45893083744324	NA	NA	NA	NA	NA	NA	NA	NA	1	0	0	2,45893083744324	NA	NA	ADAM metallopeptidase domain 8 [Source:VGNC Symbol;Acc:VGNC:97866]	0	0	0	0	0	0	0	0	0	0	0	0	NA	NA	NA	NA	NA	NA	activation of immune response;activation of innate immune response;activation of MAPK activity;activation of MAPK activity involved in innate immune response;anatomical structure formation involved in morphogenesis;anatomical structure morphogenesis;angiogenesis;biological adhesion;biological regulation;cell adhesion;cell chemotaxis;cell migration;cell morphogenesis;cell motility;cell-cell adhesi…
ADAP1	NA	NA	0,646889634205824	NA	NA	NA	NA	NA	NA	1	0	0	0,646889634205824	NA	NA	ArfGAP with dual PH domains 1 [Source:VGNC Symbol;Acc:VGNC:85095]	0	0	0	13540427	12264809	12450036	0	0	15776691	5258897	0	127517573333333	-Inf	NA	1,27786393434319	NA	-Inf	NA	biological regulation;cell surface receptor linked signaling pathway;cellular process;cellular response to stimulus;positive regulation of catalytic activity;positive regulation of GTPase activity;positive regulation of hydrolase activity;positive regulation of molecular function;regulation of biological process;regulation of catabolic process;regulation of catalytic activity;regulation of cellul…
ADAR	0,542509578080422	NA	0,569581759387953	4,28390220149089	1,35508860609774	1,66799814435846	NA	NA	NA	2	0	3	0,556045668734187	NA	2,43566298398236	adenosine deaminase RNA specific [Source:VGNC Symbol;Acc:VGNC:85097]	0	0	0	23091865	25998377	24884514	25515805	0	23981646	164991503333333	0	24658252	-Inf	NA	0,579678801038158	2,13103924199485	-Inf	NA	adenosine to inosine editing;anatomical structure development;base conversion or substitution editing;biological regulation;cell differentiation;cell surface receptor linked signaling pathway;cellular component assembly;cellular component assembly at cellular level;cellular component organization;cellular component organization at cellular level;cellular component organization or biogenesis;cellu…	Cytosolic DNA-sensing pathway;Measles
ADD1	NA	NA	2,12654185427146	NA	1,07931440115728	0,802565523150449	0,380809692924051	NA	NA	1	1	2	2,12654185427146	0,380809692924051	0,940939962153865	adducin 1 [Source:VGNC Symbol;Acc:VGNC:85116]	0	0	0	0	0	11443708	0	0	14768932	492297733333333	0	381456933333333	-Inf	-2,48136714434074	-0,368010911738204	-1,17633467209693	-Inf	-1,30503247224381	actin cytoskeleton organization;actin filament bundle assembly;actin filament capping;actin filament organization;actin filament-based process;anatomical structure homeostasis;anatomical structure morphogenesis;apoptosis;barbed-end actin filament capping;biological regulation;biosynthetic process;cell communication;cell death;cell differentiation;cell morphogenesis;cell surface receptor linked si…
ADGRE1	4,40134025037347	NA	NA	NA	NA	3,52830835185956	NA	NA	NA	1	0	1	4,40134025037347	NA	3,52830835185956	adhesion G protein-coupled receptor E1 [Source:VGNC Symbol;Acc:VGNC:85124]	0	0	0	0	0	10993149	0	0	1567907	522635666666667	0	3664383	-Inf	NA	-0,512235281787092	-0,318966256308407	-Inf	NA
ADGRE5	1,05401050149705	1,24248775723006	1,17471078490531	0,476898601743281	0,48968619673624	0,501587801241702	NA	NA	NA	3	0	3	1,1570696812108	NA	0,489390866573741	adhesion G protein-coupled receptor E5 [Source:VGNC Symbol;Acc:VGNC:85125]	0	0	0	4151505	27288691	3707756	49975043	35949934	4003222	419857323333333	0	35293767	-Inf	NA	-0,25048573085164	-1,24141666725629	-Inf	NA
ADI1	0,941670380851743	1,53314594484722	1,64873227401594	0,871582276714429	0,767242245496316	0,910576613807577	0,471835019837298	0,343387036353507	0,393539712926871	3	3	3	1,37451619990497	0,402920589705892	0,849800378672774	acireductone dioxygenase 1 [Source:VGNC Symbol;Acc:VGNC:85139]	5611703	62539664	56850793	5556532	47666453	5396028	48887152	0	5022837	330385073333333	585024956666667	52397351	0,8243496623116	-1,77035647454476	0,665345368889428	-0,693728018772944	0,159004293422172	-1,07662845577181	amine biosynthetic process;amine metabolic process;amino acid salvage;aspartate family amino acid biosynthetic process;aspartate family amino acid metabolic process;biosynthetic process;carboxylic acid biosynthetic process;carboxylic acid metabolic process;cellular amine metabolic process;cellular amino acid biosynthetic process;cellular amino acid metabolic process;cellular biogenic amine metabo…	Cysteine and methionine metabolism
ADIPOR1	0,466920212713558	0,373619868428491	0,581052578700976	0,278751679067705	0,15955195685972	0,233609528302763	0,0919946426930723	0,133268886388987	NA	3	2	3	0,473864219947675	0,11263176454103	0,223971054743396	adiponectin receptor 1 [Source:NCBI gene (formerly Entrezgene);Acc:404695]	7982665	63807637	0	52272105	56035484	5552574	63386402	5813997	53032406	581862593333333	478780956666667	546111096666667	-0,281312730611195	-2,07285997621632	-0,0914840295264116	-1,08116143621462	-0,189828701084783	-0,991698540001695	adiponectin-mediated signaling pathway;biological regulation;carboxylic acid metabolic process;cell surface receptor linked signaling pathway;cellular ketone metabolic process;cellular lipid metabolic process;cellular metabolic process;cellular process;cellular response to chemical stimulus;cellular response to cytokine stimulus;cellular response to endogenous stimulus;cellular response to hormon…	Adipocytokine signaling pathway
ADK	0,339384435226427	0,310989131525353	0,302405612097098	0,133707630327485	0,143678889258935	0,124182087009849	0,150595615201193	0,0782122456784021	0,12347017136318	3	3	3	0,317593059616293	0,117426010747592	0,133856202198756	adenosine kinase [Source:VGNC Symbol;Acc:VGNC:85143]	10786657	10275864	10420546	10503745	9325503	10117859	9605862	96181336	9891696	970523053333333	104943556666667	9982369	0,112779203101542	-1,43542737382199	0,040619751873902	-1,24649539801174	0,0721594512276402	-0,188931975810252	2'-deoxyribonucleotide biosynthetic process;2'-deoxyribonucleotide metabolic process;adenosine metabolic process;AMP biosynthetic process;AMP metabolic process;AMP salvage;biological regulation;biosynthetic process;cell proliferation;cellular aromatic compound metabolic process;cellular biosynthetic process;cellular metabolic compound salvage;cellular metabolic process;cellular nitrogen compound …	Purine metabolism
ADPGK	0,500526919683262	0,483921254103927	0,441260317792488	0,246116920625932	0,254840777196795	0,215241923601355	0,641179593886709	0,724452543859416	NA	3	2	3	0,475236163859893	0,682816068873062	0,238733207141361	ADP dependent glucokinase [Source:VGNC Symbol;Acc:VGNC:85150]	9280226	70479266	7883448	5509011	52948188	4893502	5048682	45287824	47574617	47783087	807053353333333	523244393333333	0,756163990178847	0,522852385536466	0,130984886479408	-0,993245369171058	0,625179103699439	1,51609775470752	alcohol catabolic process;alcohol metabolic process;carbohydrate catabolic process;carbohydrate metabolic process;catabolic process;cellular carbohydrate catabolic process;cellular carbohydrate metabolic process;cellular metabolic process;cellular process;generation of precursor metabolites and energy;glucose catabolic process;glucose metabolic process;glycolysis;hexose catabolic process;hexose m…	Glycolysis / Gluconeogenesis
ADPRS	0,289452324735534	0,257093674781014	0,295500797484442	0,147078336065201	0,160984435318566	0,105977760234623	0,100176043678869	NA	0,0387430639472585	3	2	3	0,280682265666997	0,069459553813064	0,138013510539463	ADP-ribosylserine hydrolase [Source:VGNC Symbol;Acc:VGNC:85153]	62091355	5125687	48373227	44691543	42089066	4083291	44873363	3662832	4446765	419897776666667	539071506666667	425378396666667	0,360438506830623	-2,01469286457363	0,0187086170144223	-1,024128409521	0,341729889816201	-0,990564455052635
ADRM1	0,682783920879893	0,763699991597623	0,548316868550719	0,190444236126153	0,260589224290861	0,351143061800883	0,0662479093904954	NA	NA	3	1	3	0,664933593676078	0,0662479093904954	0,267392174072632	ADRM1 26S proteasome ubiquitin receptor [Source:VGNC Symbol;Acc:VGNC:108707]	0	0	0	0	46455137	62113766	4102841	0	31047656	240253553333333	0	361896343333333	-Inf	-3,32726343440401	0,591018762014175	-1,31425302531634	-Inf	-2,01301040908767	biological regulation;biosynthetic process;cellular biosynthetic process;cellular component assembly;cellular component assembly at cellular level;cellular component organization;cellular component organization at cellular level;cellular component organization or biogenesis;cellular component organization or biogenesis at cellular level;cellular macromolecular complex assembly;cellular macromolec…
ADRM1	0,682783920879893	0,763699991597623	0,548316868550719	0,190444236126153	0,260589224290861	0,351143061800883	0,0662479093904954	NA	NA	3	1	3	0,664933593676078	0,0662479093904954	0,267392174072632	ADRM1 26S proteasome ubiquitin receptor [Source:VGNC Symbol;Acc:VGNC:108707]	0	0	0	0	0	0	0	0	0	0	0	0	NA	-3,32726343440401	NA	-1,31425302531634	NA	-2,01301040908767	biological regulation;biosynthetic process;cellular biosynthetic process;cellular component assembly;cellular component assembly at cellular level;cellular component organization;cellular component organization at cellular level;cellular component organization or biogenesis;cellular component organization or biogenesis at cellular level;cellular macromolecular complex assembly;cellular macromolec…
ADSL	0,333737205073722	0,289806798601655	0,285005812659857	NA	0,259191611942098	NA	NA	NA	0,155308895235276	3	1	1	0,302849938778411	0,155308895235276	0,259191611942098	adenylosuccinate lyase [Source:VGNC Symbol;Acc:VGNC:85160]	38965484	34267184	34581152	34695023	28669207	32749672	34675094	41581137	35775633	373439546666667	3593794	320379673333333	-0,055367000371627	-0,963462658056371	-0,221092096752805	-0,224584089817223	0,165725096381178	-0,738878568239148	aerobic respiration;AMP biosynthetic process;AMP metabolic process;biosynthetic process;cellular aromatic compound metabolic process;cellular biosynthetic process;cellular component assembly;cellular component organization;cellular component organization or biogenesis;cellular metabolic process;cellular nitrogen compound biosynthetic process;cellular nitrogen compound metabolic process;cellular p…	Alanine, aspartate and glutamate metabolism;Purine metabolism
AFM	0,581989968262592	NA	NA	NA	NA	NA	NA	NA	NA	1	0	0	0,581989968262592	NA	NA	afamin [Source:VGNC Symbol;Acc:VGNC:85171]	0	0	0	0	0	0	0	0	0	0	0	0	NA	NA	NA	NA	NA	NA	establishment of localization;transport;vitamin transport
AGFG1	0,515338814640993	0,458153704910433	0,492864366208768	0,278209516561857	0,27810089686019	0,347060460947485	0,0711929473277006	0,0896472575467416	0,128847390238375	3	3	3	0,488785628586732	0,0965625317042725	0,301123624789844	ArfGAP with FG repeats 1 [Source:VGNC Symbol;Acc:VGNC:96359]	8003694	70220945	7145092	7104396	60127973	7020536	7326141	62852383	734931	698689643333333	73902935	671257643333333	0,0809799056874947	-2,33966646055707	-0,0577851448166163	-0,698845967459428	0,138765050504111	-1,64082049309765	acrosome assembly;anatomical structure formation involved in morphogenesis;cellular component assembly;cellular component assembly at cellular level;cellular component assembly involved in morphogenesis;cellular component organization;cellular component organization at cellular level;cellular component organization or biogenesis;cellular component organization or biogenesis at cellular level;cell…
AGL	0,572919259307159	0,836708204890486	0,664234208907679	0,271076540402796	0,384149822145662	0,195708912441306	0,351866489791436	0,142453846280545	0,477395294834011	3	3	3	0,691287224368441	0,323905210301998	0,283645091663255	amylo-alpha-1, 6-glucosidase, 4-alpha-glucanotransferase [Source:VGNC Symbol;Acc:VGNC:106013]	91659375	8080714	79348586	7394299	6833904	74888664	8325699	58778246	7869023	735751553333333	83938367	723902313333333	0,190111713209165	-1,0937135881974	-0,0234236563949481	-1,28519836443663	0,213535369604113	0,191484776239231	alcohol metabolic process;biosynthetic process;carbohydrate biosynthetic process;carbohydrate catabolic process;carbohydrate metabolic process;catabolic process;cellular biosynthetic process;cellular carbohydrate biosynthetic process;cellular carbohydrate catabolic process;cellular carbohydrate metabolic process;cellular glucan metabolic process;cellular macromolecule biosynthetic process;cellula…	Starch and sucrose metabolism
AGO2	0,214090663108602	NA	0,420506504157916	0,121296097296044	0,19152019908568	0,173317789074531	NA	NA	NA	2	0	3	0,317298583633259	NA	0,162044695152085	argonaute RISC catalytic component 2 [Source:VGNC Symbol;Acc:VGNC:97871]	0	26037914	0	254011	32148232	30314713	3328044	0	36046043	231088276666667	867930466666667	29288015	-1,41279269991616	NA	0,341866345301109	-0,969449289321621	-1,75465904521727	NA	biological regulation;biosynthetic process;cell surface receptor linked signaling pathway;cellular biosynthetic process;cellular component assembly;cellular component assembly at cellular level;cellular component organization;cellular component organization at cellular level;cellular component organization or biogenesis;cellular component organization or biogenesis at cellular level;cellular macr…
AGPS	0,905306320109155	1,00221017706972	0,959218904593424	0,287350183451575	0,365262359738612	0,408764960888848	0,132760853309956	0,188324633565232	0,142951061216301	3	3	3	0,955578467257431	0,15467884936383	0,353792501359678	alkylglycerone phosphate synthase [Source:VGNC Symbol;Acc:VGNC:96267]	0	0	0	0	0	0	3652592	0	34030246	23518722	0	0	-Inf	-2,6270984073175	-Inf	-1,43347087446959	NA	-1,19362753284791	biosynthetic process;cellular biosynthetic process;cellular lipid metabolic process;cellular metabolic process;cellular process;ether lipid biosynthetic process;ether lipid metabolic process;glycerol ether biosynthetic process;glycerol ether metabolic process;glycerolipid biosynthetic process;glycerolipid metabolic process;lipid biosynthetic process;lipid metabolic process;metabolic process;organ…	Ether lipid metabolism;Peroxisome
AGPS	0,905306320109155	1,00221017706972	0,959218904593424	0,287350183451575	0,365262359738612	0,408764960888848	0,132760853309956	0,188324633565232	0,142951061216301	3	3	3	0,955578467257431	0,15467884936383	0,353792501359678	alkylglycerone phosphate synthase [Source:VGNC Symbol;Acc:VGNC:96267]	86684836	8247611	9812349	65465152	721028	7057704	79763664	5972641	699878	69825958	89094812	69381664	0,351577963747403	-2,6270984073175	-0,00920902056511566	-1,43347087446959	0,360786984312519	-1,19362753284791	biosynthetic process;cellular biosynthetic process;cellular lipid metabolic process;cellular metabolic process;cellular process;ether lipid biosynthetic process;ether lipid metabolic process;glycerol ether biosynthetic process;glycerol ether metabolic process;glycerolipid biosynthetic process;glycerolipid metabolic process;lipid biosynthetic process;lipid metabolic process;metabolic process;organ…	Ether lipid metabolism;Peroxisome
AHCY	0,335240013154992	0,315509074304026	0,343832567982011	0,16110890461618	0,155416968913477	0,154423524203632	0,143991393114799	0,125172334626325	0,133618541881976	3	3	3	0,331527218480343	0,134260756541034	0,156983132577763	adenosylhomocysteinase [Source:VGNC Symbol;Acc:VGNC:108708]	5992645	62985094	63426006	59672894	6239365	6102707	61735694	69756756	66342994	65945148	621125166666667	610312046666667	-0,086382491324181	-1,30408964394089	-0,111719447837119	-1,07851776720041	0,025336956512938	-0,225571876740481	amine metabolic process;carboxylic acid metabolic process;cellular amine metabolic process;cellular amino acid metabolic process;cellular ketone metabolic process;cellular metabolic process;cellular modified amino acid metabolic process;cellular nitrogen compound metabolic process;cellular process;coenzyme metabolic process;cofactor metabolic process;heterocycle metabolic process;metabolic proces…	Cysteine and methionine metabolism
AHCYL1	0,970380973643161	0,510511723161811	1,07270461425619	0,903462922941536	0,347686709206406	0,388287460366112	0,153002709422866	0,511300352077992	0,151052389548715	3	3	3	0,851199103687053	0,271785150349858	0,546479030838018	adenosylhomocysteinase like 1 [Source:VGNC Symbol;Acc:VGNC:97873]	6993167	6735558	8165616	7857557	8063096	789299	69907	7702701	73007266	733137586666667	729811366666667	7937881	-0,00656035107294677	-1,64702999861476	0,114669962613978	-0,639330492941541	-0,121230313686925	-1,00769950567322	amine metabolic process;biological regulation;carboxylic acid metabolic process;cellular amine metabolic process;cellular amino acid metabolic process;cellular ketone metabolic process;cellular macromolecule metabolic process;cellular metabolic process;cellular modified amino acid metabolic process;cellular nitrogen compound metabolic process;cellular process;coenzyme metabolic process;cofactor m…	Cysteine and methionine metabolism
AHNAK	0,574778596586706	0,531382682644626	0,557955094460646	0,190793442317959	0,205510050082557	0,215995507349392	0,0721707682171936	0,0637750049240098	0,0645762245927235	3	3	3	0,554705457897326	0,066840665911309	0,204099666583303	AHNAK nucleoprotein [Source:VGNC Symbol;Acc:VGNC:96790]	9305099	11143548	11484559	12395832	13002838	11849206	15660716	9200357	14194005	130183593333333	10644402	124159586666667	-0,290452739422869	-3,0529239089267	-0,0683519813783581	-1,44244809501098	-0,222100758044511	-1,61047581391572	biological regulation;cellular component assembly;cellular component organization;cellular component organization or biogenesis;macromolecular complex assembly;macromolecular complex subunit organization;protein complex assembly;protein complex subunit organization;protein oligomerization;regulation of biological process;regulation of cellular metabolic process;regulation of cellular process;regu…
AHNAK	0,574778596586706	0,531382682644626	0,557955094460646	0,190793442317959	0,205510050082557	0,215995507349392	0,0721707682171936	0,0637750049240098	0,0645762245927235	3	3	3	0,554705457897326	0,066840665911309	0,204099666583303	AHNAK nucleoprotein [Source:VGNC Symbol;Acc:VGNC:96790]	22733452	2149123	23956478	25900315	2638822	2595425	27750982	26165995	27465008	271273283333333	227270533333333	260809283333333	-0,255336324853085	-3,0529239089267	-0,0567517468518154	-1,44244809501098	-0,19858457800127	-1,61047581391572	biological regulation;cellular component assembly;cellular component organization;cellular component organization or biogenesis;macromolecular complex assembly;macromolecular complex subunit organization;protein complex assembly;protein complex subunit organization;protein oligomerization;regulation of biological process;regulation of cellular metabolic process;regulation of cellular process;regu…
AHNAK2	0,895208339314991	0,778501789551046	0,978079425906665	0,331490366584954	0,339810371796099	0,318929701497124	0,114296551195896	0,126571529170025	0,116529198114097	3	3	3	0,8839298515909	0,119132426160006	0,330076813292726	None	18724245	14881147	16250795	18880383	17295192	17550867	15887828	19083616	15703895	168917796666667	16618729	17908814	-0,0235112850753561	-2,89136573449108	0,0843484647909015	-1,42113008432236	-0,107859749866258	-1,47023565016872
AHR	4,90075126188422	NA	6,40597286285765	NA	NA	2,62731696488664	NA	NA	NA	2	0	1	5,65336206237093	NA	2,62731696488664	aryl hydrocarbon receptor [Source:NCBI gene (formerly Entrezgene);Acc:396654]	0	0	0	16055144	0	1690916	29960262	0	27827672	192626446666667	0	109881013333333	-Inf	NA	-0,809863671474489	-1,10551883486943	-Inf	NA	anatomical structure development;apoptosis;biological regulation;biosynthetic process;blood vessel development;cell cycle;cell death;cellular biosynthetic process;cellular macromolecule biosynthetic process;cellular macromolecule metabolic process;cellular metabolic process;cellular nitrogen compound metabolic process;cellular process;cellular response to stimulus;circadian regulation of gene exp…
AHSA1	0,491241194046345	0,535522047564624	0,856720305510501	0,265178304346982	0,237651376577725	0,406299698147732	0,113585220355181	0,334817536867284	0,203332850101871	3	3	3	0,62782784904049	0,217245202441446	0,30304312635748	activator of HSP90 ATPase activity 1 [Source:VGNC Symbol;Acc:VGNC:85194]	7415992	63177887	6901314	62788285	58574492	6750552	676614	4202639	63194188	57627326	68783649	62956099	0,255312575519209	-1,53104470759238	0,127593070805198	-1,05084590544638	0,127719504714011	-0,480198802146	biological regulation;positive regulation of ATPase activity;positive regulation of catalytic activity;positive regulation of hydrolase activity;positive regulation of molecular function;regulation of ATPase activity;regulation of biological process;regulation of catabolic process;regulation of catalytic activity;regulation of cellular catabolic process;regulation of cellular metabolic process;re…
AIFM1	0,196380509865658	0,197998296122373	0,178322910439078	0,197377735998451	0,193073726600797	0,17574138752375	0,0741089451847488	0,132154880640986	0,0740108775909217	3	3	3	0,19090057214237	0,0934249011388855	0,188730950040999	apoptosis inducing factor mitochondria associated 1 [Source:VGNC Symbol;Acc:VGNC:85198]	117571305	10130577	9096094	9304101	97136055	9319824	8693896	81884414	9536159	880616546666667	103279338333333	94458435	0,229965805367381	-1,03094238952949	0,101165680346272	-0,0164903963056599	0,128800125021109	-1,01445199322383	activation of caspase activity;apoptosis;apoptosis in response to endoplasmic reticulum stress;biological regulation;catabolic process;cell death;cell differentiation;cell redox homeostasis;cellular catabolic process;cellular component assembly;cellular component assembly at cellular level;cellular component biogenesis;cellular component organization;cellular component organization at cellular le…	Apoptosis
AIMP1	0,413405023491909	0,259031510797246	0,395832276543808	0,220574632882931	0,223153355768824	0,251297606997938	0,153100273855601	0,0939753382956796	0,0775962237819212	3	3	3	0,356089603610988	0,108223945311067	0,231675198549898	aminoacyl tRNA synthetase complex interacting multifunctional protein 1 [Source:VGNC Symbol;Acc:VGNC:85202]	8257094	9162936	7483252	9273933	866037	9301378	9699594	59662664	916732	82777268	8301094	907856033333333	0,00406684724925451	-1,71822057446922	0,133228900576253	-0,620136707300439	-0,129162053326999	-1,09808386716878	alcohol metabolic process;amine metabolic process;amino acid activation;anatomical structure formation involved in morphogenesis;angiogenesis;apoptosis;biological adhesion;biological regulation;carbohydrate metabolic process;carboxylic acid metabolic process;cell adhesion;cell communication;cell death;cell migration;cell motility;cell-cell signaling;cellular amine metabolic process;cellular amino…
AIMP2	0,224888187253688	0,374780600697741	0,26453886085467	0,0917516531824799	NA	0,112274622080133	NA	0,114443931069159	NA	3	1	2	0,2880692162687	0,114443931069159	0,102013137631307	aminoacyl tRNA synthetase complex interacting multifunctional protein 2 [Source:VGNC Symbol;Acc:VGNC:85203]	36895766	38188934	4107026	51482652	48203438	5306514	47711746	4038231	48583883	45559313	3871832	509170766666667	-0,234729637477362	-1,33177453987039	0,160403598822844	-1,49766053926794	-0,395133236300206	0,165885999397556	amine metabolic process;amino acid activation;apoptosis;biological regulation;carboxylic acid metabolic process;cell death;cell differentiation;cellular amine metabolic process;cellular amino acid metabolic process;cellular developmental process;cellular ketone metabolic process;cellular macromolecule metabolic process;cellular metabolic process;cellular nitrogen compound metabolic process;cellul…
AK2	0,143039142049103	0,178983890492758	0,169783808537167	0,138360084560078	0,1998367427553	0,101517867165382	0,0361362788804445	0,104857216774417	0,0535190439790202	3	3	3	0,163935613693009	0,0648375132112941	0,14657156482692	None	1898769	22002003	19424148	18967828	16889303	18595706	20837969	16112506	20669033	192065026666667	20137947	181509456666667	0,0683217716638815	-1,33822863871001	-0,0815501261999113	-0,161524057445084	0,149871897863793	-1,17670458126493	2'-deoxyribonucleotide metabolic process;ADP biosynthetic process;ADP metabolic process;AMP metabolic process;anatomical structure development;ATP metabolic process;biosynthetic process;brain development;cellular biosynthetic process;cellular metabolic process;cellular nitrogen compound biosynthetic process;cellular nitrogen compound metabolic process;cellular process;dATP metabolic process;deoxy…	Purine metabolism
AK3	0,195364240560306	0,142891411702177	0,260190761633812	0,138408371831971	0,111011012688148	0,188068080990636	0,0567761749627414	0,070807342187088	NA	3	2	3	0,199482137965432	0,0637917585749147	0,145829155170252	adenylate kinase 3 [Source:VGNC Symbol;Acc:VGNC:97876]	6169393	61271605	58823844	4109969	4625259	4183558	4837332	45989707	45041473	464681666666667	605964596666667	4306262	0,382990780500089	-1,64481761482115	-0,109806628461875	-0,451980388353542	0,492797408961964	-1,1928372264676	ADP biosynthetic process;ADP metabolic process;AMP metabolic process;biological regulation;biosynthetic process;blood coagulation;cellular biosynthetic process;cellular metabolic process;cellular nitrogen compound biosynthetic process;cellular nitrogen compound metabolic process;cellular process;coagulation;GTP metabolic process;hemostasis;heterocycle biosynthetic process;heterocycle metabolic pr…	Pyrimidine metabolism
AKAP13	0,802538371489102	NA	NA	0,388827491033363	0,333521624788409	0,570838923243775	NA	NA	NA	1	0	3	0,802538371489102	NA	0,431062679688516	None	0	38693754	0	4598445	30896281	3455831	36867656	0	3387074	235794653333333	12897918	37146347	-0,870392802851253	NA	0,655689336574163	-0,896672709909881	-1,52608213942542	NA	biological regulation;cell surface receptor linked signaling pathway;cellular macromolecule metabolic process;cellular metabolic process;cellular process;cellular protein metabolic process;cellular response to stimulus;enzyme linked receptor protein signaling pathway;establishment of localization;establishment of localization in cell;intracellular signal transduction;intracellular transport;macro…
AKAP8	NA	NA	0,592590509340483	NA	NA	NA	NA	NA	NA	1	0	0	0,592590509340483	NA	NA	A-kinase anchoring protein 8 [Source:VGNC Symbol;Acc:VGNC:85223]	0	0	0	0	0	0	0	0	0	0	0	0	NA	NA	NA	NA	NA	NA	biological regulation;cell cycle phase;cell cycle process;cellular component organization;cellular component organization at cellular level;cellular component organization or biogenesis;cellular component organization or biogenesis at cellular level;cellular macromolecule metabolic process;cellular metabolic process;cellular nitrogen compound metabolic process;cellular process;cellular response t…
AKR1A1	0,372537886380154	0,408493364706904	0,375545227631723	0,214273770933065	1,51544123085173	2,18150796006983	0,0820435465092577	0,078231444982807	0,0816029227282971	3	3	3	0,38552549290626	0,0806259714067873	1,30374098728487	aldo-keto reductase family 1 member A1 [Source:VGNC Symbol;Acc:VGNC:85229]	7527491	80307306	86819756	8180862	83832344	7851977	9875593	9040823	9073841	933008566666667	808006573333333	813869113333333	-0,207523297920818	-2,25750971894849	-0,197093529115353	1,75775911273953	-0,010429768805465	-4,01526883168802	alcohol metabolic process;aldehyde catabolic process;biosynthetic process;carbohydrate catabolic process;carbohydrate metabolic process;carboxylic acid biosynthetic process;carboxylic acid catabolic process;carboxylic acid metabolic process;catabolic process;cellular aldehyde metabolic process;cellular biosynthetic process;cellular carbohydrate metabolic process;cellular catabolic process;cellula…	Caprolactam degradation;Glycerolipid metabolism;Glycolysis / Gluconeogenesis
AKR1B1	0,196194584519013	0,171154466918695	0,167585796877455	0,0523231312230592	0,0683526739088421	0,0966294494089396	0,0515507973925046	0,0402681577391286	0,0344249115640559	3	3	3	0,178311616105055	0,0420812888985631	0,072435084846947	aldo-keto reductase family 1 member B [Source:NCBI gene (formerly Entrezgene);Acc:396816]	2101665	204261	20974872	20393617	19854705	20582592	18091612	20095122	19821114	193359493333333	20805874	202769713333333	0,105705295600075	-2,08314989194151	0,0685565826359778	-1,29964013110251	0,0371487129640971	-0,783509760838994	alcohol biosynthetic process;alcohol metabolic process;biological regulation;biosynthetic process;C21-steroid hormone biosynthetic process;C21-steroid hormone metabolic process;carbohydrate biosynthetic process;carbohydrate metabolic process;cellular biosynthetic process;cellular carbohydrate biosynthetic process;cellular carbohydrate metabolic process;cellular hormone metabolic process;cellular …	Fructose and mannose metabolism;Galactose metabolism;Glycerolipid metabolism;Pentose and glucuronate interconversions;Pyruvate metabolism
AKR7A2	0,591262125589195	0,57751552948262	0,592508818076476	0,233529002381744	0,250489303240975	0,246536136136268	0,145453007428562	0,0847199401310418	0,115489565047598	3	3	3	0,58709549104943	0,115220837535734	0,243518147252996	aldo-keto reductase family 7 member A2 [Source:NCBI gene (formerly Entrezgene);Acc:100511331]	43886903	4439413	41200794	44250494	3988325	41880403	51968522	4583447	53225794	503429286666667	43160609	420047156666667	-0,222073925248717	-2,34919352682857	-0,261237845380788	-1,269565889079	0,0391639201320706	-1,07962763774957	carbohydrate metabolic process;cellular aldehyde metabolic process;cellular metabolic process;cellular process;metabolic process;primary metabolic process;small molecule metabolic process;xenobiotic metabolic process
AKT1	0,76784539282599	NA	0,944967093470326	0,285336648576163	0,369468988365503	0,355832652167571	NA	NA	NA	2	0	3	0,856406243148158	NA	0,336879429703079	AKT serine/threonine kinase 1 [Source:VGNC Symbol;Acc:VGNC:96930]	22553148	15326645	0	1822473	18168982	22297566	3014718	0	2720295	1911671	126265976666667	195637593333333	-0,598368309516681	NA	0,0333493665645327	-1,34606297460861	-0,631717676081214	NA	activation-induced cell death of T cells;aging;alcohol metabolic process;amine metabolic process;aminoglycan metabolic process;anatomical structure development;apoptosis;apoptotic mitochondrial changes;biological regulation;biosynthetic process;blood coagulation;blood vessel development;carbohydrate biosynthetic process;carbohydrate homeostasis;carbohydrate metabolic process;carbohydrate transpor…	Acute myeloid leukemia;Adipocytokine signaling pathway;Apoptosis;B cell receptor signaling pathway;Carbohydrate digestion and absorption;Chagas disease (American trypanosomiasis);Chemokine signaling pathway;Chronic myeloid leukemia;Colorectal cancer;Endometrial cancer;ErbB signaling pathway;Fc epsilon RI signaling pathway;Fc gamma R-mediated phagocytosis;Focal adhesion;Glioma;Hepatitis C;Insulin …
ALAD	0,228152266936068	NA	0,3311179368839	NA	NA	0,0654933029675124	NA	NA	NA	2	0	1	0,279635101909984	NA	0,0654933029675124	aminolevulinate dehydratase [Source:VGNC Symbol;Acc:VGNC:85234]	28776166	25156078	0	25652201	19966611	22505787	28192182	0	25711623	17967935	179774146666667	227081996666667	0,000760947857409627	NA	0,337788718152258	-2,09412617386097	-0,337027770294848	NA	biosynthetic process;cellular aromatic compound metabolic process;cellular biosynthetic process;cellular component assembly;cellular component organization;cellular component organization or biogenesis;cellular metabolic process;cellular nitrogen compound biosynthetic process;cellular nitrogen compound metabolic process;cellular process;cellular response to chemical stimulus;cellular response to …	Porphyrin and chlorophyll metabolism
ALCAM	1,93125053163989	2,54295583150821	2,20427522641775	0,698266440277081	0,775452222311823	0,747887694001027	0,442349549771648	0,390325970708122	NA	3	2	3	2,22616052985529	0,416337760239885	0,740535452196643	activated leukocyte cell adhesion molecule [Source:VGNC Symbol;Acc:VGNC:85236]	0	18079682	0	4128233	40094844	45270426	5623473	40244273	5460666	503618876666667	602656066666667	422158666666667	-3,06292555726101	-2,41873131365223	-0,254547027148553	-1,58791692061283	-2,80837853011246	-0,8308143930394	axon guidance;biological adhesion;biological regulation;cell adhesion;cellular process;cellular response to stimulus;chemotaxis;locomotion;motor axon guidance;regulation of biological process;regulation of cellular process;response to chemical stimulus;response to external stimulus;response to stimulus;signal transduction;taxis	Cell adhesion molecules (CAMs)
ALDH16A1	0,280807983819866	0,261140906192117	0,223094393489183	0,167650969886289	0,794744550945805	0,127058065382177	0,0543803380670361	0,0818716802914868	0,0738337210519552	3	3	3	0,255014427833722	0,0700285798034927	0,363151195404757	aldehyde dehydrogenase 16 family member A1 [Source:VGNC Symbol;Acc:VGNC:96905]	11406274	10976532	9130046	12002664	11048214	11256957	1161171	8984962	114935086	106967268666667	10504284	11435945	-0,0261915808277749	-1,86456313740218	0,096406178354965	0,50999145697898	-0,12259775918274	-2,37455459438116
ALDH2	0,394828215242364	0,391749259491987	0,402313274210804	0,167153126221916	0,162494941807272	0,155682506303783	0,0523401874877519	0,0508799675689974	0,0619644196804221	3	3	3	0,396296916315052	0,0550615249123905	0,16177685811099	aldehyde dehydrogenase 2 family member [Source:VGNC Symbol;Acc:VGNC:106442]	869924	1004560	9856605	86593456	8831579	9277432	12467268	91893056	10983139	108799042	9533815	892278553333333	-0,190540317538876	-2,84746527077523	-0,286099784344908	-1,29257649378768	0,0955594668060315	-1,55488877698755	alcohol catabolic process;alcohol metabolic process;biological regulation;biosynthetic process;carbohydrate metabolic process;catabolic process;cell communication;cell-cell signaling;cellular biosynthetic process;cellular metabolic process;cellular process;ethanol catabolic process;ethanol metabolic process;ethanol oxidation;metabolic process;neurotransmitter biosynthetic process;neurotransmitter…	Arginine and proline metabolism;Ascorbate and aldarate metabolism;beta-Alanine metabolism;Chloroalkane and chloroalkene degradation;Fatty acid metabolism;Glycerolipid metabolism;Glycolysis / Gluconeogenesis;Histidine metabolism;Limonene and pinene degradation;Lysine degradation;Pentose and glucuronate interconversions;Propanoate metabolism;Pyruvate metabolism;Tryptophan metabolism;Valine, leucine…
ALDH3A2	0,439834761257808	0,477694772226394	0,438937601053234	0,174892115037958	0,264718020710792	0,17621596127037	0,0893893159275411	0,0586025753405833	0,0815848999806356	3	3	3	0,452155711512479	0,07652559708292	0,20527536567304	aldehyde dehydrogenase 3 family member A2 [Source:VGNC Symbol;Acc:VGNC:85239]	9631374	100282914	1004414	83529984	8881104	92891664	7972157	73433055	7872923	772946183333333	990126846666667	88410896	0,357245393437696	-2,56280538616997	0,193856212780526	-1,1392591821434	0,16338918065717	-1,42354620402657	alcohol metabolic process;anatomical structure development;cellular aldehyde metabolic process;cellular lipid metabolic process;cellular metabolic process;cellular process;central nervous system development;developmental process;epidermis development;isoprenoid metabolic process;lipid metabolic process;metabolic process;oxidation-reduction process;peripheral nervous system development;phytol meta…	Arginine and proline metabolism;Ascorbate and aldarate metabolism;beta-Alanine metabolism;Chloroalkane and chloroalkene degradation;Fatty acid metabolism;Glycerolipid metabolism;Glycolysis / Gluconeogenesis;Histidine metabolism;Limonene and pinene degradation;Lysine degradation;Pentose and glucuronate interconversions;Propanoate metabolism;Pyruvate metabolism;Tryptophan metabolism;Valine, leucine…
ALDH4A1	0,31871754029992	0,324050056727145	0,329060961387258	0,159257918761826	0,127941941496734	0,143482988026749	0,0564794244548291	0,0697003816412782	0,0870259048114477	3	3	3	0,323942852804774	0,0710685703025183	0,143560949428437	aldehyde dehydrogenase 4 family member A1 [Source:VGNC Symbol;Acc:VGNC:85240]	25461383	26899966	2590202	22081528	22336619	22216558	20035155	23575342	2160652	217390056666667	260877896666667	222115683333333	0,263088760901664	-2,18845574599652	0,0310253099353242	-1,17407595833766	0,23206345096634	-1,01437978765887	4-hydroxyproline catabolic process;4-hydroxyproline metabolic process;amine biosynthetic process;amine catabolic process;amine metabolic process;biosynthetic process;carboxylic acid biosynthetic process;carboxylic acid catabolic process;carboxylic acid metabolic process;catabolic process;cellular amine metabolic process;cellular amino acid biosynthetic process;cellular amino acid catabolic proces…	Alanine, aspartate and glutamate metabolism;Arginine and proline metabolism
ALDH6A1	0,370298901525836	NA	0,46654570462111	0,28204818194908	NA	0,239574059120795	NA	0,169549762265175	0,170125025630059	2	2	2	0,418422303073473	0,169837393947617	0,260811120534937	aldehyde dehydrogenase 6 family member A1 [Source:VGNC Symbol;Acc:VGNC:85242]	118631	1098496	120699445	8994316	9016555	8309152	10781835	0	10196537	699279066666667	116393348333333	8773341	0,735068390207042	-1,30080561405553	0,327258026049366	-0,681954368395052	0,407810364157676	-0,618851245660479	amine catabolic process;amine metabolic process;branched chain family amino acid catabolic process;branched chain family amino acid metabolic process;brown fat cell differentiation;carboxylic acid catabolic process;carboxylic acid metabolic process;catabolic process;cell differentiation;cellular amine metabolic process;cellular amino acid catabolic process;cellular amino acid metabolic process;ce…	Inositol phosphate metabolism;Propanoate metabolism;Valine, leucine and isoleucine degradation
ALDH7A1	0,477144664475722	0,764538134926699	0,474236700829784	0,197342406458753	0,176587501151576	0,195924254201124	0,0843590734416711	0,140344160478438	0,0681313956455751	3	3	3	0,571973166744068	0,0976115431885613	0,189951387270484	aldehyde dehydrogenase 7 family member A1 [Source:VGNC Symbol;Acc:VGNC:85243]	12978997	12268496	12571784	11708858	9615619	101007164	10592471	9214946	11324369	10377262	126064256666667	104750644666667	0,280733438031944	-2,55082379584124	0,0135332782686319	-1,59031721827079	0,267200159763313	-0,96050657757045	alcohol metabolic process;amine biosynthetic process;amine catabolic process;amine metabolic process;aspartate family amino acid catabolic process;aspartate family amino acid metabolic process;betaine biosynthetic process;betaine metabolic process;biosynthetic process;carboxylic acid biosynthetic process;carboxylic acid catabolic process;carboxylic acid metabolic process;catabolic process;cellula…	Arginine and proline metabolism;Ascorbate and aldarate metabolism;beta-Alanine metabolism;Fatty acid metabolism;Glycerolipid metabolism;Glycine, serine and threonine metabolism;Glycolysis / Gluconeogenesis;Histidine metabolism;Lysine biosynthesis;Lysine degradation;Propanoate metabolism;Pyruvate metabolism;Tryptophan metabolism;Valine, leucine and isoleucine degradation
ALDH9A1	0,114577145149818	0,114157645460219	0,131152376170987	0,107646562988372	0,111576592519015	0,0926759155782065	0,0522087122733843	0,0537479457314332	0,0523724938121504	3	3	3	0,119962388927008	0,0527763839389893	0,103966357028531	None	39117872	4147879	4300839	41439666	41698606	4330587	41189788	44181022	41524872	422985606666667	41201684	421480473333333	-0,037905267612507	-1,18461774685392	-0,00514277777806567	-0,206465402100051	-0,0327624898344413	-0,978152344753869	amine biosynthetic process;amine metabolic process;anatomical structure development;betaine biosynthetic process;betaine metabolic process;biological regulation;biosynthetic process;carboxylic acid biosynthetic process;carboxylic acid metabolic process;carnitine biosynthetic process;carnitine metabolic process;cellular aldehyde metabolic process;cellular amine metabolic process;cellular amino aci…	Arginine and proline metabolism;Ascorbate and aldarate metabolism;beta-Alanine metabolism;Fatty acid metabolism;Glycerolipid metabolism;Glycolysis / Gluconeogenesis;Histidine metabolism;Lysine degradation;Propanoate metabolism;Pyruvate metabolism;Tryptophan metabolism;Valine, leucine and isoleucine degradation
ALDOC	0,482019459264218	0,301260089771667	0,477531325554293	0,231484908186395	0,184323307208174	0,205526761366089	0,103546560933585	0,099559175641682	0,0822817364885353	3	3	3	0,420270291530059	0,0951291576879343	0,207111658920219	aldolase, fructose-bisphosphate C [Source:VGNC Symbol;Acc:VGNC:85246]	40074853	35120984	36589728	6870081	6677135	7173447	8341453	3407444	5890959	5879952	37261855	690688766666667	-0,658104880424844	-2,14335796835554	0,232231381997105	-1,0209087081197	-0,89033626242195	-1,12244926023583	aging;alcohol biosynthetic process;alcohol catabolic process;alcohol metabolic process;anatomical structure morphogenesis;apoptosis;biosynthetic process;carbohydrate biosynthetic process;carbohydrate catabolic process;carbohydrate metabolic process;catabolic process;cell death;cell differentiation;cellular biosynthetic process;cellular carbohydrate biosynthetic process;cellular carbohydrate catab…	Carbon fixation in photosynthetic organisms;Fructose and mannose metabolism;Glycolysis / Gluconeogenesis;Pentose phosphate pathway
ALG2	0,543476018975927	NA	NA	0,226795204463196	0,259821485382849	0,274435128128064	NA	0,228997476530579	NA	1	1	3	0,543476018975927	0,228997476530579	0,253683939324703	ALG2 alpha-1,3/1,6-mannosyltransferase [Source:VGNC Symbol;Acc:VGNC:85250]	31495795	29351566	0	26917062	2910725	27374541	21572668	0	26523113	16031927	202824536666667	277996176666667	0,339284348233366	-1,24688467692223	0,79411719695791	-1,09918419177197	-0,454832848724544	-0,147700485150251	biosynthetic process;carbohydrate biosynthetic process;carbohydrate metabolic process;cellular carbohydrate metabolic process;cellular macromolecule metabolic process;cellular metabolic process;cellular process;cellular protein metabolic process;dolichol-linked oligosaccharide biosynthetic process;glycosylation;macromolecule glycosylation;macromolecule metabolic process;macromolecule modification…	N-Glycan biosynthesis;Various types of N-glycan biosynthesis
ALG3	0,367313537988506	NA	0,58507473088547	NA	NA	0,0703317325731238	NA	NA	NA	2	0	1	0,476194134436988	NA	0,0703317325731238	ALG3 alpha-1,3- mannosyltransferase [Source:VGNC Symbol;Acc:VGNC:85251]	0	0	0	0	0	0	0	0	0	0	0	0	NA	NA	NA	-2,7593021875538	NA	NA	biosynthetic process;carbohydrate biosynthetic process;carbohydrate metabolic process;cellular carbohydrate metabolic process;cellular macromolecule metabolic process;cellular metabolic process;cellular process;cellular protein metabolic process;dolichol-linked oligosaccharide biosynthetic process;glycosylation;macromolecule glycosylation;macromolecule metabolic process;macromolecule modification…	N-Glycan biosynthesis;Various types of N-glycan biosynthesis
ALG5	NA	NA	0,4516493150225	NA	0,260843752245082	0,195847918807231	NA	NA	NA	1	0	2	0,4516493150225	NA	0,228345835526157	ALG5 dolichyl-phosphate beta-glucosyltransferase [Source:VGNC Symbol;Acc:VGNC:85252]	0	26929281	0	0	0	0	0	0	0	0	8976427	0	Inf	NA	NA	-0,983982542074391	Inf	NA	biosynthetic process;carbohydrate biosynthetic process;carbohydrate metabolic process;cellular carbohydrate metabolic process;cellular macromolecule metabolic process;cellular metabolic process;cellular process;cellular protein metabolic process;determination of bilateral symmetry;determination of left/right symmetry;developmental process;dolichol-linked oligosaccharide biosynthetic process;glyco…	N-Glycan biosynthesis
ALG8	NA	NA	NA	NA	NA	1,74375711401901	NA	NA	NA	0	0	1	NA	NA	1,74375711401901	ALG8 alpha-1,3-glucosyltransferase [Source:VGNC Symbol;Acc:VGNC:85254]	0	0	0	0	14834591	13932183	0	0	20821871	694062366666667	0	958892466666667	-Inf	NA	0,466303730270467	NA	-Inf	NA	biosynthetic process;carbohydrate biosynthetic process;carbohydrate metabolic process;cellular carbohydrate metabolic process;cellular lipid metabolic process;cellular macromolecule metabolic process;cellular metabolic process;cellular oligosaccharide metabolic process;cellular process;cellular protein metabolic process;dolichol-linked oligosaccharide biosynthetic process;glycosylation;lipid meta…	N-Glycan biosynthesis
ALOX15	0,504513408520604	0,0820809637986137	0,238842393460309	0,0135277319465281	0,381009327986857	0,160174905428617	NA	0,108941762950456	NA	3	1	3	0,275145588593176	0,108941762950456	0,184903988454001	arachidonate 15-lipoxygenase [Source:NCBI gene (formerly Entrezgene);Acc:396971]	19980912	18583369	16247997	14893773	15141116	15638314	14087742	13320586	15264411	142242463333333	182707593333333	15224401	0,361184379792884	-1,33663807923829	0,0980332529265015	-0,573418853540961	0,263151126866382	-0,76321922569733	alcohol metabolic process;amine biosynthetic process;amine metabolic process;anatomical structure development;apoptotic cell clearance;arachidonic acid metabolic process;biological regulation;biomineral tissue development;biosynthetic process;bone mineralization;carboxylic acid biosynthetic process;carboxylic acid metabolic process;cellular alkene metabolic process;cellular amine metabolic proces…	Arachidonic acid metabolism;Linoleic acid metabolism
ALOX5AP	0,592901846810415	0,847103447308909	0,646401555707138	0,249658574139785	0,207483093834403	0,22958319767407	0,136207372144919	0,0869490369504519	0,123756289552868	3	3	3	0,695468949942154	0,115637566216079	0,22890828854942	arachidonate 5-lipoxygenase activating protein [Source:NCBI gene (formerly Entrezgene);Acc:397392]	2030737	1859826	21746169	1463225	16245639	14667169	11732727	15493366	126414555	132891828333333	202172663333333	15181686	0,605335542787961	-2,58837595498623	0,192079623529892	-1,60321640288698	0,413255919258069	-0,985159552099256	alkene biosynthetic process;arachidonic acid metabolic process;arachidonic acid metabolite production involved in inflammatory response;biosynthetic process;carboxylic acid biosynthetic process;carboxylic acid metabolic process;cellular alkene metabolic process;cellular biosynthetic process;cellular component assembly;cellular component organization;cellular component organization or biogenesis;c…
ALYREF	0,261640590279219	0,238261581023725	0,258977171573236	0,140797273204104	0,154661276866083	0,125559403365878	0,0764005482490119	0,0716622352516973	0,0836815541587426	3	3	3	0,252959780958727	0,0772481125531506	0,140339317812022	Aly/REF export factor [Source:VGNC Symbol;Acc:VGNC:98973]	17596767	16378544	15775177	17626564	15340483	17256253	19685873	15566148	18589156	17947059	16583496	167411	-0,113999271412756	-1,71133643518452	-0,10035312221631	-0,849988768944994	-0,0136461491964464	-0,86134766623953	biological regulation;biosynthetic process;cell differentiation;cellular biosynthetic process;cellular developmental process;cellular macromolecule biosynthetic process;cellular macromolecule metabolic process;cellular metabolic process;cellular nitrogen compound metabolic process;cellular process;cellular response to stimulus;cellular response to stress;developmental process;DNA metabolic proces…	mRNA surveillance pathway;RNA transport;Spliceosome
AMPD3	0,488989047878054	0,508552862989056	0,446117421238705	0,277759019184279	0,291515823414156	0,285384612121488	0,0965438062794319	0,19457890244331	0,297604815367322	3	3	3	0,481219777368605	0,196242508030021	0,284886484906641	adenosine monophosphate deaminase 3 [Source:VGNC Symbol;Acc:VGNC:85288]	5561904	52760824	57124883	55785234	6011169	58102582	6618372	6555114	677751	6650332	55168249	579998353333333	-0,269588173985734	-1,29405835906559	-0,197377560787576	-0,756308754772599	-0,0722106131981585	-0,537749604292987	ADP metabolic process;AMP catabolic process;AMP metabolic process;ATP metabolic process;biological regulation;biosynthetic process;catabolic process;cellular aromatic compound metabolic process;cellular biosynthetic process;cellular catabolic process;cellular metabolic compound salvage;cellular metabolic process;cellular nitrogen compound biosynthetic process;cellular nitrogen compound catabolic …	Purine metabolism
ANKFY1	0,56325401129632	0,461004919048596	0,506428930630696	0,462209441419277	0,412177841527976	0,460096050175492	0,234168355756073	0,240550081919477	0,0941908045522329	3	3	3	0,510229286991871	0,189636414075928	0,444827777707582	ankyrin repeat and FYVE domain containing 1 [Source:VGNC Symbol;Acc:VGNC:85314]	65376082	6540661	6250635	594894	590657	6357032	65395043	4188096	6155133	562757776666667	644296806666667	607084733333333	0,195211356129234	-1,42790969369768	0,109383805256325	-0,197898830150458	0,0858275508729082	-1,23001086354722	biological regulation;cellular component organization;cellular component organization at cellular level;cellular component organization or biogenesis;cellular component organization or biogenesis at cellular level;cellular localization;cellular membrane fusion;cellular membrane organization;cellular process;endocytosis;endosomal vesicle fusion;endosome localization;endosome transport;establishmen…
ANKHD1	3,33321724007716	NA	0,616456234884218	NA	NA	NA	NA	NA	NA	2	0	0	1,97483673748069	NA	NA	ankyrin repeat and KH domain containing 1 [Source:NCBI gene (formerly Entrezgene);Acc:100512270]	0	0	0	0	0	0	0	0	0	0	0	0	NA	NA	NA	NA	NA	NA
ANKRD44	0,421972780989554	0,313023062248915	0,433788454015883	0,177294559362742	0,182440419989511	0,171815259470207	0,0633622137298153	0,0988234434567216	0,0966650918266196	3	3	3	0,389594765751451	0,0862835830043855	0,17718341294082	ankyrin repeat domain 44 [Source:VGNC Symbol;Acc:VGNC:107123]	58127484	53654754	519495	57077242	6078479	57468617	5091225	5765732	53135414	539016613333333	54577246	584435496666667	0,0179698574306701	-2,17481630270308	0,116714065521031	-1,13673074274245	-0,0987442080903608	-1,03808555996063
ANO10	0,436119188443737	0,420526672560917	0,474153492245248	0,184286543262141	0,221458835836616	0,215971101894743	0,0634107906502787	0,0516214523038537	0,104502531102684	3	3	3	0,443599784416634	0,0731782580189388	0,207238826997834	anoctamin 10 [Source:VGNC Symbol;Acc:VGNC:85355]	57577156	596817	59850688	5256303	48986652	53514824	50387066	39169258	54353977	479701003333333	590365146666667	516881686666667	0,299472094601203	-2,59977168598738	0,107698630848051	-1,0979643415118	0,191773463753152	-1,50180734447559	anion transport;cation transport;cellular process;chloride transport;establishment of localization;inorganic anion transport;ion transmembrane transport;ion transport;transmembrane transport;transport
ANP32E	0,18884892333159	0,159781928828523	0,214326560236953	0,097522705942541	0,0760363691892908	0,172992052301467	NA	NA	NA	3	0	3	0,187652470799022	NA	0,115517042477766	acidic nuclear phosphoprotein 32 family member E [Source:HGNC Symbol;Acc:HGNC:16673]	88678586	7744815	63336004	58595914	55999785	59283152	5769044	4734599	5279907	526118333333333	7648758	57959617	0,539838179319952	NA	0,139660737840001	-0,699957574907317	0,400177441479951	NA	ATP-dependent chromatin remodeling;cellular component organization;cellular component organization at cellular level;cellular component organization or biogenesis;cellular component organization or biogenesis at cellular level;cellular macromolecular complex subunit organization;cellular process;chromatin modification;chromatin organization;chromatin remodeling;chromosome organization;histone exc…
ANTXR2	4,14422806384692	2,4839574382732	6,07656565639551	3,39002244631686	2,23454140778992	3,78189371988192	NA	NA	NA	3	0	3	4,23491705283854	NA	3,13548585799624	ANTXR cell adhesion molecule 2 [Source:VGNC Symbol;Acc:VGNC:85365]	0	4491881	0	57200113	56430363	5890332	5916353	6027654	6397826	611394433333333	149729366666667	575112653333333	-2,0297462094373	NA	-0,0882588372222719	-0,433644699901489	-1,94148737221503	NA	reproductive process
ANXA1	0,335053570907727	0,329243826127841	0,313493542721006	0,153397849202928	0,143956290792068	0,14098369105966	0,0721514569062461	0,068373380285183	0,0674184960279863	3	3	3	0,325930313252191	0,0693144444064718	0,146112610351552	annexin A1 [Source:VGNC Symbol;Acc:VGNC:103026]	20885876	2404786	26169232	29300992	30162605	30822122	3528826	3415196	3530580	3491534	237009893333333	300952396666667	-0,558913739763433	-2,23333560523893	-0,214325715682687	-1,157482840302	-0,344588024080745	-1,07585276493693
ANXA11	0,723149949595136	0,659894082343681	0,717357439491514	0,349684638933616	0,380015184712668	0,346450736720686	0,148251533550442	0,149991659178398	0,147567396246595	3	3	3	0,700133823810111	0,148603529658478	0,358716853455657	annexin A11 [Source:VGNC Symbol;Acc:VGNC:85367]	526414	5515614	5532604	5483792	50797553	50917206	56831175	51368062	6043143	562102223333333	543745266666667	521842263333333	-0,0479015841838199	-2,23616232217879	-0,107218730443416	-0,964785177148518	0,0593171462595957	-1,27137714503027	cell cycle;cell division;cellular component organization;cellular component organization or biogenesis;cellular membrane organization;cellular process;endocytosis;establishment of localization;membrane invagination;membrane organization;phagocytosis;response to calcium ion;response to chemical stimulus;response to inorganic substance;response to metal ion;response to stimulus;transport;vesicle-me…
ANXA2	0,305056140179142	0,312291963747421	0,325862953594478	0,136625250469251	0,133491843055183	0,131573465139832	0,0677077716177965	0,0725995779497777	0,0705716730843498	3	3	3	0,314403685840347	0,0702930075506413	0,133896852888089	annexin A2 [Source:VGNC Symbol;Acc:VGNC:103027]	18332909	20585738	21677048	24623958	2375185	24667758	31618378	29929772	28833365	301271716666667	20198565	243478553333333	-0,576812438492316	-2,16116504242127	-0,307270540393409	-1,23149607885052	-0,269541898098907	-0,929668963570753	anatomical structure formation involved in morphogenesis;angiogenesis;biological regulation;body fluid secretion;cellular component assembly;cellular component assembly at cellular level;cellular component organization;cellular component organization at cellular level;cellular component organization or biogenesis;cellular component organization or biogenesis at cellular level;cellular membrane or…
ANXA5	0,425308921714679	0,403857859511256	0,394153782580724	0,221033422789372	0,215662175149175	0,21761486681227	0,168568940390576	0,103201880128577	0,120171718082704	3	3	3	0,407773521268886	0,130647512867286	0,218103488250272	annexin A5 [Source:VGNC Symbol;Acc:VGNC:85370]	13354535	1693032	17896309	21879152	19236724	23409915	28912872	2196770	25760388	255469866666667	16060388	21508597	-0,66964638449238	-1,64208843676592	-0,248239710355938	-0,902755253157245	-0,421406674136443	-0,739333183608673	biological regulation;blood coagulation;cellular process;cellular response to stimulus;coagulation;hemostasis;multicellular organismal process;negative regulation of apoptosis;negative regulation of biological process;negative regulation of catalytic activity;negative regulation of cell death;negative regulation of cellular process;negative regulation of coagulation;negative regulation of molecul…
ANXA6	0,188722117655193	0,187604264923504	0,18234684936991	0,0752124897172132	0,0775002383921112	0,0732383056841565	0,054752543295619	0,0386230945549069	0,0491957489624928	3	3	3	0,186224410649536	0,0475237956043396	0,0753170112644936	annexin A6 [Source:VGNC Symbol;Acc:VGNC:85371]	18339183	1933832	20623419	18534861	17748964	18830989	19015419	17533827	19004495	185179136666667	194336406666667	183716046666667	0,0696346328511821	-1,97032022627306	-0,0114439214748402	-1,30599453943543	0,0810785543260222	-0,664325686837625	biological regulation;calcium ion transport;cation transport;cellular component assembly;cellular component organization;cellular component organization or biogenesis;cellular process;divalent inorganic cation transport;divalent metal ion transport;establishment of localization;ion transmembrane transport;ion transport;macromolecular complex assembly;macromolecular complex subunit organization;me…
ANXA7	0,634978124312083	0,57945082795433	0,547196835248855	0,307125649484232	0,287238948468779	0,28665131679399	0,134838389450401	0,111436773244109	0,129594258730756	3	3	3	0,587208595838423	0,125289807141755	0,293671971582334	annexin A7 [Source:VGNC Symbol;Acc:VGNC:85372]	19690194	19216003	2064036	18081561	17627261	17026517	17345522	17887222	18278581	178371083333333	198488523333333	175784463333333	0,154173841318306	-2,22860403712988	-0,0210741875274664	-0,999667507564367	0,175248028845772	-1,22893652956552	autophagy;behavior;behavioral interaction between organisms;biological regulation;calcium ion homeostasis;catabolic process;cation homeostasis;cell differentiation;cell proliferation;cell volume homeostasis;cellular calcium ion homeostasis;cellular catabolic process;cellular cation homeostasis;cellular chemical homeostasis;cellular component organization;cellular component organization or biogene…
AP1B1	0,48102574616048	0,49084485013549	0,513872319204775	0,229566869232298	0,248706632675569	0,24077183267146	0,0999000395900413	0,11032257309316	0,11729225534185	3	3	3	0,495247638500248	0,109171622675017	0,239681778193109	adaptor related protein complex 1 subunit beta 1 [Source:VGNC Symbol;Acc:VGNC:85377]	2866278	27766275	29381016	2981187	28361903	29725922	3336262	31286866	3182958	321596886666667	28603357	292998983333333	-0,169068962880891	-2,18155219519311	-0,134357781360265	-1,04702986363061	-0,0347111815206263	-1,13452233156249	antigen processing and presentation;antigen processing and presentation of exogenous antigen;antigen processing and presentation of exogenous peptide antigen;antigen processing and presentation of exogenous peptide antigen via MHC class II;antigen processing and presentation of peptide antigen;antigen processing and presentation of peptide antigen via MHC class II;antigen processing and presentat…	Lysosome
AP1G1	0,421823050936676	0,442820022110888	0,496678816182083	0,195906664042285	0,213052938308478	0,225184004635876	0,0797054211683557	0,0785329227321568	0,0693887581419143	3	3	3	0,453773963076549	0,0758757006808089	0,21138120232888	adaptor related protein complex 1 subunit gamma 1 [Source:VGNC Symbol;Acc:VGNC:85378]	6810884	6908726	8029902	65608734	5940408	6696289	64313844	6252408	63056906	632982766666667	724983733333333	639919013333333	0,19578240337549	-2,58026399229933	0,0157231105705262	-1,10212674484672	0,180059292804964	-1,47813724745261	antigen processing and presentation;antigen processing and presentation of exogenous antigen;antigen processing and presentation of exogenous peptide antigen;antigen processing and presentation of exogenous peptide antigen via MHC class II;antigen processing and presentation of peptide antigen;antigen processing and presentation of peptide antigen via MHC class II;antigen processing and presentat…	Lysosome
AP1M1	0,347335985594691	0,399631007016401	0,358609704965158	0,132966660445193	0,15506446103136	0,194115639709929	0,124820496310727	0,06915528223354	0,037724514559498	3	3	3	0,36852556585875	0,0772334310345883	0,16071558706216	adaptor related protein complex 1 subunit mu 1 [Source:VGNC Symbol;Acc:VGNC:85380]	11352413	10051599	1186178	10926612	102059734	112130914	115661805	9427945	11293195	107624401666667	110885973333333	107818922666667	0,0430716643972816	-2,2544673388924	0,00260518221370206	-1,19725485127816	0,0404664821835794	-1,05721248761424	antigen processing and presentation;antigen processing and presentation of exogenous antigen;antigen processing and presentation of exogenous peptide antigen;antigen processing and presentation of exogenous peptide antigen via MHC class II;antigen processing and presentation of peptide antigen;antigen processing and presentation of peptide antigen via MHC class II;antigen processing and presentat…	Lysosome
AP1S1	0,460073432403494	NA	0,522118790395191	NA	0,326540273637438	0,126255563492438	NA	NA	NA	2	0	2	0,491096111399343	NA	0,226397918564938	adaptor related protein complex 1 subunit sigma 1 [Source:VGNC Symbol;Acc:VGNC:97032]	0	0	0	0	0	0	0	0	0	0	0	0	NA	NA	NA	-1,11714470449844	NA	NA	antigen processing and presentation;antigen processing and presentation of exogenous antigen;antigen processing and presentation of exogenous peptide antigen;antigen processing and presentation of exogenous peptide antigen via MHC class II;antigen processing and presentation of peptide antigen;antigen processing and presentation of peptide antigen via MHC class II;antigen processing and presentat…	Lysosome
AP2A1	0,535347691611376	0,530177409999129	0,574217088228807	0,241036627568643	0,24345504672651	0,272797148159686	0,090873817684609	0,109177096051265	0,082459251528554	3	3	3	0,546580729946437	0,0941700550881426	0,252429607484946	adaptor related protein complex 2 subunit alpha 1 [Source:VGNC Symbol;Acc:VGNC:85383]	1541445	13950814	14763783	13739392	13501264	14040917	13935283	11997368	14436911	134565206666667	147096823333333	137605243333333	0,128460657554029	-2,53709431891026	0,0322300104924979	-1,1145534635812	0,0962306470615311	-1,42254085532906	antigen processing and presentation;antigen processing and presentation of exogenous antigen;antigen processing and presentation of exogenous peptide antigen;antigen processing and presentation of exogenous peptide antigen via MHC class II;antigen processing and presentation of peptide antigen;antigen processing and presentation of peptide antigen via MHC class II;antigen processing and presentat…	Endocrine and other factor-regulated calcium reabsorption;Endocytosis;Huntington's disease
AP2A2	0,732072446185157	0,670376679208716	0,719513276736009	0,358388472235714	0,358401234683594	0,345310960492605	0,115684366158936	0,13635550965936	0,134954608002139	3	3	3	0,707320800709961	0,128998161273478	0,354033555803971	adaptor related protein complex 2 subunit alpha 2 [Source:VGNC Symbol;Acc:VGNC:85384]	20159348	20306442	20173623	22953594	21149222	22395981	25177967	21657503	24657514	238309946666667	202131376666667	221662656666667	-0,237545881193741	-2,45501418656695	-0,10447342753391	-0,998478580858445	-0,133072453659831	-1,45653560570851	antigen processing and presentation;antigen processing and presentation of exogenous antigen;antigen processing and presentation of exogenous peptide antigen;antigen processing and presentation of exogenous peptide antigen via MHC class II;antigen processing and presentation of peptide antigen;antigen processing and presentation of peptide antigen via MHC class II;antigen processing and presentat…	Endocrine and other factor-regulated calcium reabsorption;Endocytosis;Huntington's disease
AP2M1	1,66062468601352	0,598567807065818	0,503590603296626	0,240517692153889	0,505371080621198	0,294601913922731	0,0879678675730294	2,12495189841768	0,0706178302811194	3	3	3	0,920927698791987	0,761179198757277	0,346830228899272	adaptor related protein complex 2 subunit mu 1 [Source:VGNC Symbol;Acc:VGNC:85386]	19464366	1950055	21942252	22764888	21929892	2192727	23119636	23042183	22978602	23046807	203023893333333	2220735	-0,182917363276392	-0,274851759390334	-0,0535296410026214	-1,40885825015414	-0,129387722273771	1,1340064907638	antigen processing and presentation;antigen processing and presentation of exogenous antigen;antigen processing and presentation of exogenous peptide antigen;antigen processing and presentation of exogenous peptide antigen via MHC class II;antigen processing and presentation of peptide antigen;antigen processing and presentation of peptide antigen via MHC class II;antigen processing and presentat…	Endocrine and other factor-regulated calcium reabsorption;Endocytosis;Huntington's disease
AP2S1	0,668823300615434	0,677386114863104	0,594709689755191	0,265154598633654	0,36670805048278	0,41906812850873	0,135089251458278	0,0979393920004692	0,151288685876924	3	3	3	0,64697303507791	0,128105776445224	0,350310259208388	adaptor related protein complex 2 subunit sigma 1 [Source:VGNC Symbol;Acc:VGNC:96909]	16851695	15147948	16862769	16319752	15722077	15916747	16761161	15104644	14620077	15495294	162874706666667	15986192	0,0719324523757009	-2,33637005395984	0,0449961935839591	-0,885072344362865	0,0269362587917419	-1,45129770959698	antigen processing and presentation;antigen processing and presentation of exogenous antigen;antigen processing and presentation of exogenous peptide antigen;antigen processing and presentation of exogenous peptide antigen via MHC class II;antigen processing and presentation of peptide antigen;antigen processing and presentation of peptide antigen via MHC class II;antigen processing and presentat…	Endocrine and other factor-regulated calcium reabsorption;Endocytosis;Huntington's disease
AP3B1	0,451076971619008	0,50395650317562	0,438276940564741	0,246643344074979	0,219817376355012	0,253335332993376	0,104888201363531	0,244282034868455	0,149822813427874	3	3	3	0,46443680511979	0,166331016553287	0,239932017807789	adaptor related protein complex 3 subunit beta 1 [Source:VGNC Symbol;Acc:VGNC:85387]	8757102	7234005	8530443	7759321	7051944	7382721	70423516	6755935	7041326	694653753333333	817385	739799533333333	0,234721715496026	-1,48142508559591	0,0908403374954878	-0,952856614268782	0,143881378000538	-0,528568471327131	anterograde axon cargo transport;anterograde synaptic vesicle transport;antigen processing and presentation;antigen processing and presentation of exogenous antigen;antigen processing and presentation of lipid antigen via MHC class Ib;antigen processing and presentation via MHC class Ib;antigen processing and presentation, exogenous lipid antigen via MHC class Ib;axon cargo transport;biological r…	Lysosome
AP3M1	0,323590573682035	0,321223085255147	0,351549920558699	0,26113491328902	0,285168197405451	0,286798661808988	0,0528902954234358	0,064354537640764	NA	3	2	3	0,332121193165294	0,0586224165320999	0,277700590834487	adaptor related protein complex 3 subunit mu 1 [Source:VGNC Symbol;Acc:VGNC:85390]	19642225	22563984	1960601	21186438	18933656	24880688	23433758	14993853	23088586	20505399	20604073	216669273333333	0,00692574031855808	-2,50218544126001	0,0794907577299183	-0,258179539741166	-0,0725650174113603	-2,24400590151885	anterograde axon cargo transport;anterograde synaptic vesicle transport;axon cargo transport;cellular component movement;cellular process;cytoskeleton-dependent intracellular transport;establishment of localization;establishment of localization in cell;establishment of protein localization;establishment of protein localization to organelle;establishment of protein localization to vacuole;intracel…	Lysosome
APEH	0,319714176085339	0,199197984070907	0,294856354205591	0,083892560065717	0,170026894005523	0,147697212030442	0,0663904670833104	0,0616603487649235	0,13638216632954	3	3	3	0,271256171453946	0,0881443273925913	0,133872222033894	acylaminoacyl-peptide hydrolase [Source:VGNC Symbol;Acc:VGNC:85408]	68202305	7866372	5660851	67409164	6504396	60133332	60169758	47859473	6681549	582815736666667	67824845	641954853333333	0,218774013239357	-1,62171632953313	0,139432008425307	-1,01879932314492	0,07934200481405	-0,602917006388208
APEX1	0,232925621937214	0,321273009265804	0,200602600584633	0,251308790395247	0,176304368453463	0,171388408727262	0,1780271268243	0,275559112839293	0,518130722540406	3	3	3	0,251600410595884	0,323905654067999	0,199667189191991	apurinic/apyrimidinic endodeoxyribonuclease 1 [Source:VGNC Symbol;Acc:VGNC:103896]	6829189	59418742	57953395	62455395	64237137	58716867	64313074	6285624	6934819	655058346666667	61888009	61803133	-0,0819635048556646	0,364439375302169	-0,0839434397407267	-0,333536998801804	0,0019799348850623	0,697976374103972	aging;anatomical structure homeostasis;base-excision repair;biological regulation;biosynthetic process;cell cycle;cell redox homeostasis;cellular biosynthetic process;cellular component organization;cellular component organization at cellular level;cellular component organization or biogenesis;cellular component organization or biogenesis at cellular level;cellular homeostasis;cellular macromolec…	Base excision repair
API5	0,822752216315453	0,787678244872867	0,879289459883347	0,39705043409136	0,399137529029245	0,418079814925039	0,162267539953762	0,205528006716411	0,148436103745339	3	3	3	0,829906640357222	0,17207721680517	0,404755926015215	apoptosis inhibitor 5 [Source:VGNC Symbol;Acc:VGNC:85410]	126341875	111931016	10418972	11745498	1149091	115975336	11912574	10327613	10985613	110752666666667	114154203666667	116113138666667	0,0436425510634058	-2,26989295507151	0,0681897922217745	-1,03589684771148	-0,0245472411583685	-1,23399610736003	apoptosis;biological regulation;cell death;cellular process;death;negative regulation of apoptosis;negative regulation of biological process;negative regulation of cell death;negative regulation of cellular process;negative regulation of fibroblast apoptosis;negative regulation of programmed cell death;programmed cell death;regulation of apoptosis;regulation of biological process;regulation of ce…
APIP	0,411507360067303	0,371078429806079	0,534722238514645	0,18409242110881	0,249183664185202	NA	NA	0,0716696385579546	0,0683931235139443	3	2	2	0,439102676129342	0,0700313810359495	0,216638042647006	APAF1 interacting protein [Source:VGNC Symbol;Acc:VGNC:85411]	0	4806202	4423401	4357066	4540646	40630316	41849613	0	43494477	2844803	307653433333333	432024786666667	0,112977342053268	-2,64848488388591	0,602785336186693	-1,01927171790917	-0,489807994133425	-1,62921316597675	amine biosynthetic process;amine metabolic process;amino acid salvage;apoptosis;aspartate family amino acid biosynthetic process;aspartate family amino acid metabolic process;biological regulation;biosynthetic process;carboxylic acid biosynthetic process;carboxylic acid metabolic process;cell death;cellular amine metabolic process;cellular amino acid biosynthetic process;cellular amino acid metab…	Cysteine and methionine metabolism
APMAP	0,28208424388436	0,247413307680552	0,265145116372057	0,137402461945955	0,130878722557255	0,112809107305334	0,0803073258188137	0,0544614903616305	0,0436267762060575	3	3	3	0,264880889312323	0,0594651974621672	0,127030097269515	adipocyte plasma membrane associated protein [Source:VGNC Symbol;Acc:VGNC:95578]	14765786	16632042	15660364	1320324	13977062	13581748	12405635	13463728	12392659	127540073333333	15686064	1358735	0,298532775983398	-2,15522628920389	0,0913134926133822	-1,06017340400884	0,207219283370016	-1,09505288519505	biosynthetic process;metabolic process
APOA1	NA	NA	0,0127993235972006	NA	0,0186076851950338	0,0133536314450846	NA	0,0215721895519605	NA	1	1	2	0,0127993235972006	0,0215721895519605	0,0159806583200592	apolipoprotein A1 [Source:VGNC Symbol;Acc:VGNC:85415]	12793538	13654815	17416506	77337456	7596913	85476256	11886404	44365825	87917525	837157966666667	146216196666667	795942806666667	0,804531348976613	0,753105045306987	-0,0728351082516111	0,320259270547699	0,877366457228224	0,432845774759287	adrenal gland development;alcohol metabolic process;amine metabolic process;anatomical structure development;anatomical structure morphogenesis;axon regeneration;axonogenesis;biological regulation;biosynthetic process;blood coagulation;blood vessel endothelial cell migration;C21-steroid hormone metabolic process;cell activation;cell migration;cell motility;cell part morphogenesis;cell projection …	African trypanosomiasis;Fat digestion and absorption;PPAR signaling pathway;Vitamin digestion and absorption
APOBR	0,886308378627628	0,759772580719248	0,794275988165632	0,336222127518507	0,322069263594006	0,307466599795832	0,331675835677648	0,16956394582098	0,260755111797073	3	3	3	0,813452315837503	0,253998297765234	0,321919330302782	apolipoprotein B receptor [Source:VGNC Symbol;Acc:VGNC:85420]	8180981	7980939	9004356	92265836	8747067	8584289	7552095	6999538	7375566	730906633333333	838875866666667	885264653333333	0,198770215702472	-1,67923894988545	0,276421692214073	-1,33735856934139	-0,0776514765116014	-0,341880380544063	acylglycerol metabolic process;alcohol metabolic process;cellular lipid metabolic process;cellular metabolic process;cellular process;cholesterol metabolic process;establishment of localization;glycerol ether metabolic process;glycerolipid metabolic process;lipid metabolic process;lipid transport;metabolic process;neutral lipid metabolic process;organic ether metabolic process;organic substance t…
APOE	7,54440347903474	0,549834863658307	4,42713455709733	0,247374238028938	0,26601116121775	0,256044895811726	0,293837181304199	0,266355121164857	0,111029026240855	3	3	3	4,17379096659679	0,223740442903304	0,256476765019471	apolipoprotein E [Source:VGNC Symbol;Acc:VGNC:103899]	0	2853477	0	22547156	26319758	2790267	50385727	0	48972355	331193606666667	951159	255898613333333	-1,79991638971826	-4,22146038476522	-0,372102493738886	-4,02445830979948	-1,42781389597937	-0,197002074965749	acylglycerol catabolic process;acylglycerol metabolic process;aging;alcohol metabolic process;alpha-amino-3-hydroxy-5-methyl-4-isoxazole propionate receptor clustering;anatomical structure morphogenesis;artery morphogenesis;axon regeneration;axonogenesis;biological regulation;biosynthetic process;blood vessel morphogenesis;calcium ion homeostasis;carboxylic acid transport;catabolic process;cation…	Alzheimer's disease
APOO	0,322785872386066	NA	0,429308146192349	0,285983779365654	0,169375994026378	0,175833512088244	NA	0,0682790296939428	NA	2	1	3	0,376047009289208	0,0682790296939428	0,210397761826759	apolipoprotein O [Source:VGNC Symbol;Acc:VGNC:103900]	5113613	46385543	42731383	37109406	3303244	31959941	3322008	31716277	3654743	33827929	467510186666667	34033929	0,466782944760013	-2,46139856151314	0,00875885512261265	-0,837793665567135	0,4580240896374	-1,62360489594601	establishment of localization;lipid transport;organic substance transport;transport
APPL1	0,835639297384573	0,588582713561673	0,797663077194881	0,168172182335648	0,214232425622671	0,32950164585154	0,214425159841556	0,114610784887071	0,163844775528687	3	3	3	0,740628362713709	0,164293573419105	0,237302084603287	adaptor protein, phosphotyrosine interacting with PH domain and leucine zipper 1 [Source:VGNC Symbol;Acc:VGNC:85426]	9102786	7105097	7819404	7303179	69693195	6797364	6431681	57036453	6924557	635329443333333	800909566666667	70232875	0,334134472291198	-2,17247375096966	0,144641613359142	-1,64202502517421	0,189492858932055	-0,530448725795449	apoptosis;biological regulation;cell cycle;cell death;cell proliferation;cell surface receptor linked signaling pathway;cellular process;cellular response to chemical stimulus;cellular response to endogenous stimulus;cellular response to hormone stimulus;cellular response to insulin stimulus;cellular response to organic substance;cellular response to peptide hormone stimulus;cellular response to …	Colorectal cancer;Pathways in cancer
APPL2	1,02135572908904	0,595595409509698	0,906860991197347	0,287884278035941	0,351822570807437	0,333572840059234	NA	0,0744948158562297	0,084507657117454	3	2	3	0,841270709932028	0,0795012364868419	0,324426562967537	adaptor protein, phosphotyrosine interacting with PH domain and leucine zipper 2 [Source:VGNC Symbol;Acc:VGNC:85427]	37864832	41880996	3517559	40598062	3607782	4326068	43509246	2639799	4050503	368040886666667	383071393333333	39978854	0,0577472453647275	-3,4035209116254	0,11937106948452	-1,3746781681591	-0,061623824119793	-2,0288427434663	biological regulation;cell cycle;cell proliferation;cellular process;cellular response to stimulus;regulation of biological process;regulation of cellular process;response to stimulus;signal transduction
APRT	0,220681349902906	0,245870662181202	0,203812324166198	0,12828843039791	0,106167237107895	0,0982410034039483	0,092900182513892	0,063160207242891	0,114242261114349	3	3	3	0,223454778750102	0,0901008836237108	0,110898890303251	adenine phosphoribosyltransferase [Source:VGNC Symbol;Acc:VGNC:85428]	8465202	7585046	80155555	7459363	718131	6575235	7156824	68262266	7191961	70583372	80219345	707196933333333	0,184621832378149	-1,31036973839098	0,00278366463061756	-1,01073796877865	0,181838167747532	-0,299631769612333	adenine biosynthetic process;adenine metabolic process;adenine salvage;AMP biosynthetic process;AMP metabolic process;AMP salvage;behavior;biological regulation;biosynthetic process;body fluid secretion;cellular aromatic compound metabolic process;cellular biosynthetic process;cellular metabolic compound salvage;cellular metabolic process;cellular nitrogen compound biosynthetic process;cellular n…	Purine metabolism
ARAF	0,902381769695876	NA	0,592891804871656	0,185400703119255	0,309033334319618	0,479091485820651	0,291652008764572	NA	NA	2	1	3	0,747636787283766	0,291652008764572	0,324508507753175	A-Raf proto-onco, serine/threonine kinase [Source:VGNC Symbol;Acc:VGNC:85438]	3892461	26510684	27167037	2901099	2674386	2296329	22030723	0	21086168	14372297	308674436666667	2623938	1,10279535526036	-1,35808954747914	0,868442977783782	-1,20408125592205	0,234352377476579	-0,154008291557096	biological regulation;cellular macromolecule metabolic process;cellular metabolic process;cellular process;cellular protein metabolic process;macromolecule metabolic process;macromolecule modification;metabolic process;negative regulation of apoptosis;negative regulation of biological process;negative regulation of cell death;negative regulation of cellular process;negative regulation of programm…	Acute myeloid leukemia;Bladder cancer;Chronic myeloid leukemia;Colorectal cancer;Endometrial cancer;ErbB signaling pathway;Glioma;Hepatitis C;Insulin signaling pathway;Long-term depression;Long-term potentiation;Melanoma;Natural killer cell mediated cytotoxicity;Non-small cell lung cancer;Pancreatic cancer;Pathways in cancer;Progesterone-mediated oocyte maturation;Prostate cancer;Regulation of ac…
ARAP1	0,866889074485228	0,771722271738644	0,839280465629528	0,390301201705594	0,380951798264773	0,409758915897415	0,31045387177757	0,111462668447365	1,6033576412327	3	3	3	0,825963937284467	0,675091393819212	0,393670638622594	ArfGAP with RhoGAP domain, ankyrin repeat and PH domain 1 [Source:VGNC Symbol;Acc:VGNC:85439]	7215583	59350785	5895479	48375953	51421414	49992277	53804426	39169957	51635312	482032316666667	63487135	499298813333333	0,397334402903937	-0,290995965655275	0,0507736062423601	-1,06908967787548	0,346560796661577	0,778093712220203	actin cytoskeleton organization;actin cytoskeleton reorganization;actin filament organization;actin filament reorganization involved in cell cycle;actin filament-based process;biological regulation;cell cycle process;cellular component organization;cellular component organization at cellular level;cellular component organization or biogenesis;cellular component organization or biogenesis at cellu…	Endocytosis
ARCN1	0,621682648519269	0,571481897806388	0,616984241935057	0,486935002894547	0,438720794431801	0,363189805569472	0,0988927863209684	0,203521773034412	0,108137713281144	3	3	3	0,603382929420238	0,136850757545508	0,429615200965273	archain 1 [Source:VGNC Symbol;Acc:VGNC:85443]	19693184	19945805	19782175	188446	16900242	17693231	1577025	1633893	16738189	162824563333333	198070546666667	17812691	0,282696008026854	-2,14047046027391	0,129587126195721	-0,490028840385353	0,153108881831133	-1,65044161988856	adult behavior;adult locomotory behavior;anatomical structure maturation;behavior;cellular component organization;cellular component organization at cellular level;cellular component organization or biogenesis;cellular component organization or biogenesis at cellular level;cellular process;cerebellar Purkinje cell layer maturation;COPI coating of Golgi vesicle;developmental maturation;development…
ARF1	0,42947981731296	0,465906561588562	0,41417623984507	0,210948191245423	0,208218512560074	0,224651618136656	0,0870763126239471	0,0811934056891934	0,100253380710278	3	3	3	0,436520872915531	0,089507699674473	0,214606107314051	ADP ribosylation factor 1 [Source:VGNC Symbol;Acc:VGNC:96793]	9304245	7699203	9858954	1267907	12358124	13022451	16392885	14168104	14108045	14889678	8954134	126865483333333	-0,733686741269036	-2,28596694314605	-0,231012950672782	-1,02435950692833	-0,502673790596254	-1,26160743621771	antigen processing and presentation;antigen processing and presentation of exogenous antigen;antigen processing and presentation of exogenous peptide antigen;antigen processing and presentation of exogenous peptide antigen via MHC class II;antigen processing and presentation of peptide antigen;antigen processing and presentation of peptide antigen via MHC class II;antigen processing and presentat…	Vibrio cholerae infection
ARF4	0,452761808326324	0,493102058108496	0,509581082173265	0,286225547332653	0,246270258256363	0,353026260310961	0,145434409975287	0,13314064726704	0,160373866531875	3	3	3	0,485148316202695	0,146316307924734	0,295174021966659	ADP ribosylation factor 4 [Source:VGNC Symbol;Acc:VGNC:85446]	19371869	16522966	20269712	22327044	2060923	22834436	25177089	19411972	22478384	22355815	187215156666667	2192357	-0,255952903357166	-1,72933528913857	-0,0281673978559417	-0,716860108994835	-0,227785505501225	-1,01247518014374	activation of phospholipase D activity;anatomical structure development;biological regulation;brain development;cell migration;cell motility;cell surface receptor linked signaling pathway;cellular component movement;cellular component organization;cellular component organization at cellular level;cellular component organization or biogenesis;cellular component organization or biogenesis at cellul…
ARF6	0,355732017931764	0,286997457517595	0,279268662657161	0,188784512011247	0,182053511580967	0,205771547908238	0,0799125963329561	0,064710747581848	0,0683283880573749	3	3	3	0,307332712702173	0,070983910657393	0,192203190500151	ADP ribosylation factor 6 [Source:VGNC Symbol;Acc:VGNC:85448]	1843297	17117862	150083	2086642	19255839	21208116	2655186	20278545	25205153	240118526666667	16853044	204434583333333	-0,510737526137238	-2,11423737364597	-0,232107449396237	-0,677169052040116	-0,278630076741	-1,43706832160585	actin cytoskeleton organization;actin filament-based process;anatomical structure development;apoptosis;biological adhesion;biological regulation;cell adhesion;cell cycle;cell death;cell division;cell projection organization;cellular component movement;cellular component organization;cellular component organization at cellular level;cellular component organization or biogenesis;cellular component…	Endocytosis;Fc gamma R-mediated phagocytosis
ARFGAP1	0,413797720760052	0,507847722392278	0,388933642213521	0,347836498315611	0,274459384322268	0,29277103491596	0,185758875492862	0,121738220938062	0,182499648406904	3	3	3	0,43685969512195	0,163332248279276	0,30502230585128	ADP ribosylation factor GTPase activating protein 1 [Source:VGNC Symbol;Acc:VGNC:95671]	58649504	4561827	42245926	46241117	42859047	4695408	45798535	3733291	47257867	43463104	488379	453514146666667	0,168209955648675	-1,41936034382807	0,0613563430770638	-0,518255259420286	0,106853612571611	-0,901105084407784	biological regulation;cellular component organization;cellular component organization at cellular level;cellular component organization or biogenesis;cellular component organization or biogenesis at cellular level;cellular macromolecule metabolic process;cellular metabolic process;cellular process;cellular protein metabolic process;cellular response to chemical stimulus;cellular response to organ…	Endocytosis
ARFGAP2	NA	1,33181867986958	NA	NA	0,489778755730894	0,447214691002004	0,0953462921639346	0,203409043495003	NA	1	2	2	1,33181867986958	0,149377667829469	0,468496723366449	ADP ribosylation factor GTPase activating protein 2 [Source:VGNC Symbol;Acc:VGNC:85449]	0	2696885	0	25320508	24749191	21590525	0	0	21580865	719362166666667	898961666666667	238867413333333	0,321541311983569	-3,15636129598099	1,73141986141725	-1,50728681748934	-1,40987854943369	-1,64907447849165	cellular process;establishment of localization;establishment of protein localization;protein transport;transport;vesicle-mediated transport	Endocytosis
ARFGAP3	1,21603405880207	1,06038685881679	1,09234642105939	0,475414586346539	0,486166896315403	0,493294232213649	0,175971542368768	0,254487611594003	0,127182546029167	3	3	3	1,12292244622608	0,185880566663979	0,484958571625197	ADP ribosylation factor GTPase activating protein 3 [Source:VGNC Symbol;Acc:VGNC:85450]	13437425	121576125	14661464	1188639	11549631	12308183	10891677	1044351	107769055	107040308333333	134188338333333	119147346666667	0,326105122428853	-2,59481043936586	0,154592647181475	-1,21132487945143	0,171512475247378	-1,38348555991443	biological regulation;cellular process;establishment of localization;establishment of localization in cell;establishment of protein localization;intracellular protein transport;intracellular transport;positive regulation of catalytic activity;positive regulation of GTPase activity;positive regulation of hydrolase activity;positive regulation of molecular function;protein secretion;protein transpo…	Endocytosis
ARFGEF2	0,755279616171682	NA	0,663955765842327	0,228456096566467	0,442451050223117	0,204881119399614	NA	NA	NA	2	0	3	0,709617691007005	NA	0,291929422063066	ADP ribosylation factor guanine nucleotide exchange factor 2 [Source:VGNC Symbol;Acc:VGNC:95672]	0	0	0	18870998	20106771	18863643	2333601	0	1746178	135992633333333	0	192804706666667	-Inf	NA	0,50361176707906	-1,28142235698711	-Inf	NA	biological regulation;cellular component organization;cellular component organization at cellular level;cellular component organization or biogenesis;cellular component organization or biogenesis at cellular level;cellular macromolecule metabolic process;cellular membrane organization;cellular metabolic process;cellular process;cellular response to stimulus;endomembrane system organization;endoso…
ARG1	0,0269294775637778	0,0237104948970463	0,0252209644272445	0,0228859593183028	0,0231877785232789	0,0232929824756979	0,0178417033435957	0,0225057223779059	0,0175205718454616	3	3	3	0,0252869789626896	0,0192893325223211	0,0231222401057599	arginase 1 [Source:VGNC Symbol;Acc:VGNC:85454]	2650149	2974050	30979358	2981502	30489385	32764865	34752028	30670242	34579095	333337883333333	290737826666667	3102309	-0,197266500194735	-0,390591466401172	-0,103642896200848	-0,129113514060523	-0,0936236039938871	-0,261477952340649	amide biosynthetic process;amine catabolic process;amine metabolic process;anatomical structure development;arginine catabolic process;arginine metabolic process;biological regulation;biosynthetic process;carboxylic acid catabolic process;carboxylic acid metabolic process;catabolic process;cellular amide metabolic process;cellular amine metabolic process;cellular amino acid catabolic process;cell…	Amoebiasis;Arginine and proline metabolism
ARHGAP1	0,669924109587414	0,674427648571038	0,640588803978214	0,281656068371232	0,28956354169279	0,257223494467208	0,280151060023977	0,140818079403383	0,179355597736837	3	3	3	0,661646854045555	0,200108245721399	0,27614770151041	Rho GTPase activating protein 1 [Source:VGNC Symbol;Acc:VGNC:85457]	119625336	11086297	125779336	12502998	11962142	13226516	12135163	11743319	118877484	119220768	118755880666667	125638853333333	-0,00563661609058185	-1,72528078493686	0,0756471090860154	-1,26062128221561	-0,0812837251765973	-0,464659502721251	biological regulation;cellular process;cellular response to stimulus;intracellular signal transduction;positive regulation of biological process;positive regulation of catalytic activity;positive regulation of cell communication;positive regulation of cellular process;positive regulation of GTPase activity;positive regulation of hydrolase activity;positive regulation of molecular function;positiv…
ARHGAP18	0,865605992458454	0,779966603957677	0,824230473282	0,377517348246973	0,325886106201595	0,322195496443147	NA	NA	NA	3	0	3	0,823267689899377	NA	0,341866316963905	Rho GTPase activating protein 18 [Source:VGNC Symbol;Acc:VGNC:85460]	0	0	0	6731916	7004943	707085	6402456	5986773	6643855	634436133333333	0	6935903	-Inf	NA	0,128608782463193	-1,2679293214783	-Inf	NA	biological regulation;cellular process;cellular response to stimulus;intracellular signal transduction;regulation of biological process;regulation of cellular process;regulation of response to stimulus;regulation of signal transduction;regulation of signaling;regulation of small GTPase mediated signal transduction;response to stimulus;signal transduction;small GTPase mediated signal transduction
ARHGAP4	0,543647475082468	0,607061270277043	0,538810546532956	0,18524429013609	0,17919989277453	0,202410986246819	0,0503855809417445	NA	NA	3	1	3	0,563173097297489	0,0503855809417445	0,18895172305248	Rho GTPase activating protein 4 [Source:VGNC Symbol;Acc:VGNC:85476]	6057673	5169339	5596337	6917403	643358	6103156	60539293	55015195	6152082	590251026666667	5607783	6484713	-0,0738981222556614	-3,48249558261344	0,13571407934715	-1,57556074366767	-0,209612201602812	-1,90693483894576	biological regulation;cell surface receptor linked signaling pathway;cellular component organization;cellular component organization at cellular level;cellular component organization or biogenesis;cellular component organization or biogenesis at cellular level;cellular process;cellular response to stimulus;cytoskeleton organization;enzyme linked receptor protein signaling pathway;intracellular si…
ARHGAP9	0,683689933465672	0,787809617956043	0,823809168923731	0,391488952374539	0,277168781041774	0,247285129050778	NA	0,312833935191977	0,186534939866522	3	2	3	0,765102906781816	0,249684437529249	0,30531428748903	Rho GTPase activating protein 9 [Source:VGNC Symbol;Acc:VGNC:85482]	3810694	3966432	3922688	421847	43684766	455193	3805555	28736797	3442131	337378856666667	3899938	437962553333333	0,209081625026853	-1,61554790120228	0,376437958199374	-1,32535870068096	-0,167356333172522	-0,290189200521313	biological regulation;cellular process;cellular response to stimulus;intracellular signal transduction;positive regulation of catalytic activity;positive regulation of GTPase activity;positive regulation of hydrolase activity;positive regulation of molecular function;regulation of biological process;regulation of catabolic process;regulation of catalytic activity;regulation of cellular catabolic …
ARHGDIB	0,271360500619712	0,233552431021094	0,345794496025665	0,107754007036163	0,122703764160026	0,0889801864897282	0,0561725323722571	0,0637193744576202	0,0524851167034428	3	3	3	0,28356914255549	0,0574590078444401	0,106479319228639	Rho GDP dissociation inhibitor beta [Source:VGNC Symbol;Acc:VGNC:85484]	4931395	54807106	5682695	69052844	6615784	7496175	6634094	586882	6470395	632443633333333	536493353333333	70057478	-0,237376607641513	-2,30309556293037	0,147602148429164	-1,41312729726264	-0,384978756070677	-0,889968265667728	actin cytoskeleton organization;actin filament-based process;biological regulation;cellular component movement;cellular component organization;cellular component organization at cellular level;cellular component organization or biogenesis;cellular component organization or biogenesis at cellular level;cellular process;cellular response to stimulus;cytoskeleton organization;developmental process;i…	Neurotrophin signaling pathway;Vasopressin-regulated water reabsorption
ARHGEF1	0,412097072455531	0,659335634717715	0,476988143807776	0,28323802246556	0,207681445404533	0,283894658040109	0,221953408537471	0,115750000055155	0,171508468074461	3	3	3	0,516140283660341	0,169737292222362	0,258271375303401	Rho guanine nucleotide exchange factor 1 [Source:VGNC Symbol;Acc:VGNC:96922]	115610	1068529	9431744	11084917	10588288	10744507	1061731	8977561	10608631	10067834	105593446666667	10805904	0,0687669666035085	-1,60445966653153	0,102066435756339	-0,998875478577819	-0,0332994691528304	-0,605584187953715	biological regulation;cell proliferation;cell surface receptor linked signaling pathway;cellular process;cellular response to stimulus;enzyme linked receptor protein signaling pathway;intracellular signal transduction;negative regulation of axonogenesis;negative regulation of biological process;negative regulation of cell communication;negative regulation of cell development;negative regulation o…	ko05152;Regulation of actin cytoskeleton;Vascular smooth muscle contraction
ARHGEF10L	0,53224869557326	0,348450800090509	0,747165788776654	0,464829097355426	NA	0,301623086146011	NA	0,117831798941465	NA	3	1	2	0,542621761480141	0,117831798941465	0,383226091750719	Rho guanine nucleotide exchange factor 10 like [Source:VGNC Symbol;Acc:VGNC:85486]	0	0	0	29894637	0	33509484	33030105	0	33398664	22142923	0	21134707	-Inf	-2,20321797926237	-0,0672315674035502	-0,50175111752706	-Inf	-1,70146686173531
ARHGEF2	0,754793410008093	0,7964230410382	0,9847904234868	0,378689964880099	0,341631513866413	0,439070816803366	0,144722295839436	0,110099180718522	0,14097392046731	3	3	3	0,845335624844364	0,131931799008423	0,386464098516626	Rho/Rac guanine nucleotide exchange factor 2 [Source:VGNC Symbol;Acc:VGNC:85493]	55877734	5632205	55574812	4642887	50611168	5002857	41329758	39494793	41985574	409367083333333	559248653333333	490228693333333	0,450094775467873	-2,67973191678743	0,260059826524784	-1,12918985260845	0,190034948943089	-1,55054206417899	actin cytoskeleton organization;actin filament organization;actin filament-based process;anatomical structure morphogenesis;biological regulation;cell cycle phase;cell cycle process;cell division;cell morphogenesis;cell surface receptor linked signaling pathway;cellular component morphogenesis;cellular component organization;cellular component organization at cellular level;cellular component org…	Pathogenic Escherichia coli infection
ARHGEF7	0,56241889580095	0,632225282745363	0,529748817507584	0,388645313303779	0,295010120268968	0,225123725577117	0,0852760118351577	NA	0,112529768069678	3	2	3	0,574797665351299	0,0989028899524179	0,302926386383288	Rho guanine nucleotide exchange factor 7 [Source:VGNC Symbol;Acc:VGNC:85503]	63066395	3824834	0	4640192	3796089	41698844	4202113	275114	44671906	380681453333333	337715783333333	420205513333333	-0,172774677947585	-2,5389696196227	0,142510807091001	-0,924086952565351	-0,315285485038586	-1,61488266705735	axon guidance;biological regulation;cell differentiation;cell junction assembly;cell junction organization;cell projection assembly;cell projection organization;cell surface receptor linked signaling pathway;cell-substrate junction assembly;cellular component assembly;cellular component assembly at cellular level;cellular component organization;cellular component organization at cellular level;ce…	Regulation of actin cytoskeleton
ARIH2	NA	0,473320873847439	NA	NA	NA	NA	NA	NA	NA	1	0	0	0,473320873847439	NA	NA	ariadne RBR E3 ubiquitin protein ligase 2 [Source:VGNC Symbol;Acc:VGNC:85512]	0	0	0	0	0	0	0	0	0	0	0	0	NA	NA	NA	NA	NA	NA	cell growth;cell proliferation;cellular macromolecule metabolic process;cellular metabolic process;cellular process;cellular protein metabolic process;developmental cell growth;developmental growth;developmental process;growth;hemopoietic stem cell proliferation;macromolecule metabolic process;macromolecule modification;metabolic process;multicellular organismal development;multicellular organism…
ARL2	0,894591959755984	0,825803504072345	0,743728865858552	0,412035156702175	0,384586465180241	0,271862319226143	0,248690113386747	0,267282062634037	0,279172738564861	3	3	3	0,821374776562294	0,265048304861882	0,356161313702853	ADP ribosylation factor like GTPase 2 [Source:VGNC Symbol;Acc:VGNC:97885]	3982309	28924777	24922904	23961824	23290186	22546781	22122355	0	21306742	144763656666667	312235903333333	232662636666667	1,10893698411737	-1,63178533079074	0,684540091567195	-1,2055098253663	0,424396892550179	-0,426275505424439	biological regulation;cell cycle;cell junction assembly;cell junction organization;cell-cell junction assembly;cell-cell junction organization;cellular component assembly;cellular component assembly at cellular level;cellular component organization;cellular component organization at cellular level;cellular component organization or biogenesis;cellular component organization or biogenesis at cellu…
ARL6IP5	0,560111782921839	0,504169664311064	0,561171001933448	0,238855608976614	0,188097964636242	0,120085759567486	0,140634860292717	0,084992605478958	0,112375264592399	3	3	3	0,541817483055451	0,112667576788025	0,182346444393447	ADP ribosylation factor like GTPase 6 interacting protein 5 [Source:VGNC Symbol;Acc:VGNC:103904]	67232234	4919427	4946401	4473028	40931594	39200715	38061223	45348035	42457277	419555116666667	55296838	41620863	0,398336637238978	-2,26573454651615	-0,0115534696017006	-1,57112487777148	0,409890106840679	-0,694609668744662	acidic amino acid transport;amine transport;amino acid transport;anion transport;biological regulation;carboxylic acid transport;cellular chemical homeostasis;cellular homeostasis;cellular ion homeostasis;cellular process;chemical homeostasis;establishment of localization;homeostatic process;induction of apoptosis;induction of apoptosis by intracellular signals;induction of apoptosis by oxidative…
ARL8A	0,636631345504668	0,780852041702557	0,657406120997758	0,407597731384246	0,437966366888779	0,41236923426005	0,154160092666371	0,150541765631523	0,155742398986583	3	3	3	0,691629836068328	0,153481419094825	0,419311110844358	ADP ribosylation factor like GTPase 8A [Source:VGNC Symbol;Acc:VGNC:96067]	2981088	28658616	32741506	2583344	26292338	2791979	33475322	39627072	30652394	345849293333333	304036673333333	26681856	-0,185898154516317	-2,17193609710244	-0,37428448417058	-0,721979047416126	0,188386329654263	-1,44995704968631	biological regulation;cell cycle phase;cell cycle process;cell division;cellular component organization;cellular component organization at cellular level;cellular component organization or biogenesis;cellular component organization or biogenesis at cellular level;cellular process;cellular response to stimulus;chromosome segregation;intracellular signal transduction;metabolic process;mitosis;nucle…
ARL8B	0,72289306867551	0,903250674657534	0,820880890589715	0,432739131217777	0,461903808631632	0,422102801871248	0,198589980717202	0,199875545541846	0,328669089135951	3	3	3	0,815674877974253	0,242378205131666	0,438915247240219	ADP ribosylation factor like GTPase 8B [Source:VGNC Symbol;Acc:VGNC:103905]	16540825	16748712	14085866	14675916	13292095	15581303	17148483	14338658	17112666	161999356666667	15791801	14516438	-0,0368123689427959	-1,75073424291108	-0,158300591299015	-0,894051831032361	0,121488222356219	-0,85668241187872	biological regulation;cell cycle;cell division;cellular process;cellular response to stimulus;chromosome segregation;intracellular signal transduction;metabolic process;regulation of biological process;regulation of cellular process;response to stimulus;signal transduction;small GTPase mediated signal transduction
ARMC10	0,372520987367978	0,277980294063416	0,367370460719727	0,113933707066452	0,109453760114783	0,14757416620471	0,0279797042343244	0,0562749725380698	NA	3	2	3	0,339290580717041	0,0421273383861971	0,123653877795315	armadillo repeat containing 10 [Source:VGNC Symbol;Acc:VGNC:85527]	10761058	14735242	11100399	1441455	1077645	15350412	16742773	7203552	14523084	128231363333333	121988996666667	13513804	-0,07199814172604	-3,00969270481327	0,0756846708179466	-1,45621389547241	-0,147682812543987	-1,55347880934085	biological regulation;regulation of biological process;regulation of growth
ARMC6	0,517793397697808	0,391160179935438	0,904720404987358	NA	NA	NA	0,0844049688361451	0,125913249745944	NA	3	2	0	0,604557994206868	0,105159109291045	NA	armadillo repeat containing 6 [Source:VGNC Symbol;Acc:VGNC:108748]	34571793	3761606	4113289	3317198	31486717	33657953	24974568	3819179	37203023	334564603333333	37773581	327722166666667	0,175092742743669	-2,52330691402434	-0,0298115594264811	NA	0,20490430217015	NA	cell differentiation;cellular developmental process;cellular process;developmental process;hemopoietic progenitor cell differentiation
ARMCX3	1,2091068660342	NA	NA	NA	NA	NA	NA	0,155579907371197	NA	1	1	0	1,2091068660342	0,155579907371197	NA	armadillo repeat containing X-linked 3 [Source:HGNC Symbol;Acc:HGNC:24065]	0	0	0	0	0	14431279	17014752	0	13148661	10054471	0	481042633333333	-Inf	-2,95821410358867	-1,06360051212374	NA	-Inf	NA	biological regulation;cellular localization;cellular macromolecule localization;cellular process;cellular protein localization;localization;macromolecule localization;positive regulation of biological process;positive regulation of biosynthetic process;positive regulation of cellular biosynthetic process;positive regulation of cellular metabolic process;positive regulation of cellular process;pos…
ARMT1	0,368758908255746	NA	0,298246335714159	NA	NA	0,152934219249757	NA	0,242559247702829	NA	2	1	1	0,333502621984953	0,242559247702829	0,152934219249757	acidic residue methyltransferase 1 [Source:VGNC Symbol;Acc:VGNC:85536]	0	25368473	0	26289436	23269918	27731932	26621883	2830624	31038633	286555853333333	845615766666667	25763762	-1,76074218435873	-0,459360919756182	-0,153473095975234	-1,12478685597616	-1,60726908838349	0,665425936219976	biological regulation;cellular macromolecule metabolic process;cellular metabolic process;cellular process;cellular protein metabolic process;cellular response to stimulus;cellular response to stress;macromolecule metabolic process;macromolecule methylation;macromolecule modification;metabolic process;methylation;one-carbon metabolic process;primary metabolic process;protein alkylation;protein me…
ARPC1B	0,384781201420503	0,355595154292204	0,361469008931327	0,185258021955925	0,185350351500112	0,182605883806563	0,0914877052945377	0,0909128646507751	0,0910980368133754	3	3	3	0,367281788214678	0,0911662022528961	0,184404752420866	actin related protein 2/3 complex subunit 1B [Source:VGNC Symbol;Acc:VGNC:85537]	10600501	1051843	8861139	12491702	11442344	1245305	13461115	13480139	1451537	138188746666667	999335666666667	12129032	-0,467598884246236	-2,01031637832758	-0,188175719633278	-0,994011524420597	-0,279423164612958	-1,01630485390699	actin cytoskeleton organization;actin filament organization;actin filament-based process;actin nucleation;Arp2/3 complex-mediated actin nucleation;biological regulation;cellular component movement;cellular component organization;cellular component organization at cellular level;cellular component organization or biogenesis;cellular component organization or biogenesis at cellular level;cellular p…	Bacterial invasion of epithelial cells;Fc gamma R-mediated phagocytosis;Pathogenic Escherichia coli infection;Regulation of actin cytoskeleton;Shigellosis
ARPC2	0,375716925877097	0,330118473640696	0,355091556318082	0,180795703672484	0,177449641266684	0,180981342018799	0,0863497922785922	0,0903493559326922	0,087509836294855	3	3	3	0,353642318611958	0,0880696615020465	0,179742228985989	actin related protein 2/3 complex subunit 2 [Source:VGNC Symbol;Acc:VGNC:96420]	15460519	16513471	17761814	17660672	18663275	18295799	1910175	20884824	19244109	19743561	165786013333333	18206582	-0,252059923619727	-2,00557389920027	-0,116922117106503	-0,976361526951049	-0,135137806513224	-1,02921237224922	actin cytoskeleton organization;actin filament organization;actin filament-based process;actin nucleation;Arp2/3 complex-mediated actin nucleation;axon guidance;biological regulation;cell surface receptor linked signaling pathway;cellular component movement;cellular component organization;cellular component organization at cellular level;cellular component organization or biogenesis;cellular comp…	Bacterial invasion of epithelial cells;Fc gamma R-mediated phagocytosis;Pathogenic Escherichia coli infection;Regulation of actin cytoskeleton;Shigellosis
ARPC3	0,445363178914057	0,441710671880231	0,46459034743216	0,22284390353879	0,208756515866307	0,226714497626797	0,122393729445602	0,120245740394531	0,117322737814411	3	3	3	0,450554732742149	0,119987402551515	0,219438305677298	actin related protein 2/3 complex subunit 3 [Source:VGNC Symbol;Acc:VGNC:85538]	5776519	62430956	6608906	76284856	8006367	80971144	8860858	83742594	8714268	864979513333333	620950686666667	791065566666667	-0,478187263417925	-1,90881942762738	-0,128868687576119	-1,03788698517373	-0,349318575841805	-0,870932442453653	actin cytoskeleton organization;actin filament organization;actin filament-based process;actin nucleation;Arp2/3 complex-mediated actin nucleation;axon guidance;biological regulation;cell surface receptor linked signaling pathway;cellular component movement;cellular component organization;cellular component organization at cellular level;cellular component organization or biogenesis;cellular comp…	Bacterial invasion of epithelial cells;Fc gamma R-mediated phagocytosis;Pathogenic Escherichia coli infection;Regulation of actin cytoskeleton;Shigellosis
ARPC5	0,451343869702612	0,401677702443686	0,419971809758613	0,179126118318742	0,175862118302518	0,169311876975485	0,0736596551725824	0,0663573176028503	0,0785234079164938	3	3	3	0,424331127301637	0,0728467935639755	0,174766704532248	actin related protein 2/3 complex subunit 5 [Source:VGNC Symbol;Acc:VGNC:85539]	6326418	6360082	76521394	7345385	66153794	6620495	825794	7711364	8260433	8076579	677954646666667	68604198	-0,252555575216089	-2,54225313617119	-0,235447479503604	-1,27976015536466	-0,0171080957124851	-1,26249298080653	actin cytoskeleton organization;actin filament organization;actin filament-based process;actin nucleation;Arp2/3 complex-mediated actin nucleation;axon guidance;biological regulation;cell migration;cell motility;cell surface receptor linked signaling pathway;cellular component movement;cellular component organization;cellular component organization at cellular level;cellular component organizatio…	Bacterial invasion of epithelial cells;Fc gamma R-mediated phagocytosis;Pathogenic Escherichia coli infection;Regulation of actin cytoskeleton;Shigellosis
ARPC5L	0,376532128827866	0,239707182677178	0,410788100070712	0,213607540614118	0,117882097758065	0,15412688267667	0,124039099981365	0,0611701335555875	0,078523722607707	3	3	3	0,342342470525252	0,087910985381553	0,161872173682951	actin related protein 2/3 complex subunit 5 like [Source:VGNC Symbol;Acc:VGNC:85540]	7173349	6949514	61742715	6600563	55313363	604998	69614414	46944594	6888438	618144626666667	67657115	606062643333333	0,130297236273457	-1,96132492084187	-0,0284775034804803	-1,0805852788615	0,158774739753937	-0,880739641980369	actin cytoskeleton organization;actin filament organization;actin filament-based process;actin nucleation;Arp2/3 complex-mediated actin nucleation;biological regulation;cellular component organization;cellular component organization at cellular level;cellular component organization or biogenesis;cellular component organization or biogenesis at cellular level;cellular process;cytoskeleton organiza…	Bacterial invasion of epithelial cells;Fc gamma R-mediated phagocytosis;Pathogenic Escherichia coli infection;Regulation of actin cytoskeleton;Shigellosis
ARRB1	0,62262125981156	0,638440368607901	0,662071305289752	0,383039538913685	0,368778352713519	0,314516620233207	0,0713218911798665	0,195640973751194	0,146641963615395	3	3	3	0,641044311236404	0,137868276182152	0,355444837286803	arrestin beta 1 [Source:VGNC Symbol;Acc:VGNC:85542]	526479	42307566	45516906	405894	40997637	3902374	38457875	3461653	3897549	37349965	46824124	402035923333333	0,326145113250917	-2,21713355696054	0,106217525983405	-0,850798404058629	0,219927587267512	-1,36633515290191	actin cytoskeleton organization;actin filament bundle assembly;actin filament organization;actin filament-based process;biological regulation;biosynthetic process;blood coagulation;catabolic process;cell activation;cell surface receptor linked signaling pathway;cellular biosynthetic process;cellular catabolic process;cellular component assembly;cellular component assembly at cellular level;cellul…	Chemokine signaling pathway;Endocytosis;MAPK signaling pathway;Phototransduction
ARRB2	0,786956975724089	0,781100096121335	2,07573407371476	0,304747987828609	0,332221240837211	0,367960002303314	2,35923566496274	0,82242863636108	0,908703915271258	3	3	3	1,21459704852006	1,36345607219836	0,334976410323045	arrestin beta 2 [Source:VGNC Symbol;Acc:VGNC:85543]	651409	6414357	69133305	60265195	6563309	63659266	6282099	5815734	60748574	605756346666667	661392583333333	631858503333333	0,126769252404801	0,166790451735586	0,0608639061391124	-1,85834636161805	0,0659053462656887	2,02513681335364	adaptation of signaling pathway;adult behavior;adult locomotory behavior;adult walking behavior;anatomical structure development;behavior;biological regulation;biosynthetic process;blood coagulation;brain development;catabolic process;cell activation;cell chemotaxis;cell migration;cell motility;cell surface receptor linked signaling pathway;cellular biosynthetic process;cellular catabolic process…	Chemokine signaling pathway;Endocytosis;MAPK signaling pathway;Phototransduction
ARSA	2,77530553606746	NA	3,1133441673472	2,21277049107251	1,96430582235967	1,19959732227441	NA	NA	NA	2	0	3	2,94432485170733	NA	1,79222454523553	arylsulfatase A [Source:VGNC Symbol;Acc:VGNC:97886]	0	0	0	3564313	350906	4512161	7218174	46720547	67124164	62008817	0	386184466666667	-Inf	NA	-0,68318322956168	-0,716185452943869	-Inf	NA	anatomical structure development;autophagy;binding of sperm to zona pellucida;catabolic process;cell recognition;cell-cell recognition;cellular catabolic process;cellular lipid metabolic process;cellular macromolecule metabolic process;cellular metabolic process;cellular process;cellular process involved in reproduction;cellular protein metabolic process;central nervous system development;develop…	Lysosome;Sphingolipid metabolism
ARSB	1,94994540772229	2,23770121507538	2,75091287240978	0,673941247839598	0,653338432437403	0,777479229339671	0,24435832448692	0,310326832465945	0,255926452437569	3	3	3	2,31285316506915	0,270203869796812	0,701586303205557	arylsulfatase B [Source:VGNC Symbol;Acc:VGNC:96794]	60489777	539284	53748887	4517211	50705977	4350759	5837955	48963766	59794227	557125143333333	56055688	464618923333333	0,00885934447461734	-3,09755343537003	-0,261953512541125	-1,72098118923584	0,270812857015742	-1,37657224613419	amine metabolic process;aminoglycan catabolic process;aminoglycan metabolic process;anatomical structure development;autophagy;biological regulation;carbohydrate catabolic process;carbohydrate metabolic process;catabolic process;cellular catabolic process;cellular component organization;cellular component organization at cellular level;cellular component organization or biogenesis;cellular compon…	Glycosaminoglycan degradation;Lysosome
ASAH1	2,05317472276973	1,78202194525035	1,86656875047643	0,817677484959151	0,842491216802438	0,68205370958729	0,35779911243646	0,326500318739666	0,35667966390477	3	3	3	1,90058847283217	0,346993031693632	0,78074080378296	N-acylsphingosine amidohydrolase 1 [Source:VGNC Symbol;Acc:VGNC:96424]	14016548	16628203	1913384	17810233	17635597	17479577	27640766	24082272	2653361	260855493333333	165928636666667	176418023333333	-0,652687921075567	-2,45346758851298	-0,564252857298071	-1,28353060835839	-0,0884350637774954	-1,16993698015459	anatomical structure development;cellular lipid metabolic process;cellular metabolic process;cellular process;ceramide metabolic process;developmental process;glycolipid metabolic process;glycosphingolipid metabolic process;lipid metabolic process;lung development;membrane lipid metabolic process;metabolic process;organ development;primary metabolic process;response to chemical stimulus;response …	Lysosome;Sphingolipid metabolism
ASF1A	NA	NA	NA	NA	0,311533474935289	0,341783423851098	NA	NA	NA	0	0	2	NA	NA	0,326658449393194	anti-silencing function 1A histone chaperone [Source:VGNC Symbol;Acc:VGNC:85573]	0	0	0	0	0	0	0	0	0	0	0	0	NA	NA	NA	NA	NA	NA	biological regulation;biosynthetic process;cell differentiation;cellular biosynthetic process;cellular component assembly;cellular component assembly at cellular level;cellular component organization;cellular component organization at cellular level;cellular component organization or biogenesis;cellular component organization or biogenesis at cellular level;cellular developmental process;cellular…
ASL	0,943261611120904	0,91157139135645	0,840273592111892	0,292188988877917	0,324042823322165	0,310441923144735	0,125710021744326	0,121718935961466	0,118162617121146	3	3	3	0,898368864863082	0,121863858275646	0,308891245114939	argininosuccinate lyase [Source:VGNC Symbol;Acc:VGNC:100380]	7148117	65629484	66448555	7919039	6924198	6553843	66396375	6595288	6775825	667025016666667	678530696666667	713236	0,024673214040713	-2,88203760583724	0,0966386531738162	-1,54020894720272	-0,071965439133103	-1,34182865863453	amide biosynthetic process;amine biosynthetic process;amine catabolic process;amine metabolic process;arginine biosynthetic process;arginine biosynthetic process via ornithine;arginine catabolic process;arginine metabolic process;biosynthetic process;carboxylic acid biosynthetic process;carboxylic acid catabolic process;carboxylic acid metabolic process;catabolic process;cellular amide metabolic …	Alanine, aspartate and glutamate metabolism;Arginine and proline metabolism
ASPA	NA	NA	NA	NA	0,260809875194595	NA	NA	NA	NA	0	0	1	NA	NA	0,260809875194595	aspartoacylase [Source:VGNC Symbol;Acc:VGNC:85582]	0	0	0	18616861	0	19158115	0	0	0	0	0	125916586666667	NA	NA	Inf	NA	-Inf	NA	amine catabolic process;amine metabolic process;aspartate catabolic process;aspartate family amino acid catabolic process;aspartate family amino acid metabolic process;aspartate metabolic process;axon ensheathment;axon ensheathment in central nervous system;biological regulation;carboxylic acid catabolic process;carboxylic acid metabolic process;catabolic process;cellular amine metabolic process;…	Alanine, aspartate and glutamate metabolism;Histidine metabolism
ASPG	0,987534247491687	NA	0,992752570188661	0,280714336865423	0,378024328285382	0,353571625697612	0,077643195677474	0,133528427287131	0,117393317427134	2	3	3	0,990143408840174	0,109521646797246	0,337436763616139	asparaginase [Source:VGNC Symbol;Acc:VGNC:85583]	44986914	48501266	3959887	40993406	37473734	4840591	47749527	0	45829418	311929816666667	4436235	422910166666667	0,50811432792422	-3,1764214505042	0,439129779588588	-1,55302033182712	0,0689845483356329	-1,62340111867708	amine metabolic process;asparagine metabolic process;aspartate family amino acid metabolic process;carboxylic acid metabolic process;catabolic process;cellular amine metabolic process;cellular amino acid metabolic process;cellular ketone metabolic process;cellular lipid metabolic process;cellular metabolic process;cellular nitrogen compound metabolic process;cellular process;lipid catabolic proce…
ASPH	0,255967830596377	NA	0,261871480845563	NA	0,0871334583630352	0,128229942756468	NA	NA	NA	2	0	2	0,25891965572097	NA	0,107681700559752	aspartate beta-hydroxylase [Source:VGNC Symbol;Acc:VGNC:85584]	3293032	27571066	0	2472233	28857469	25204074	201838	0	1856452	129161066666667	201671286666667	26261291	0,642834431620346	NA	1,02376658008506	-1,26573139171645	-0,38093214846471	NA	activation of store-operated calcium channel activity;anatomical structure development;anatomical structure morphogenesis;appendage morphogenesis;biological regulation;calcium ion transmembrane transport;calcium ion transport;calcium-mediated signaling;cation transport;cellular macromolecule metabolic process;cellular metabolic process;cellular process;cellular protein metabolic process;cellular …
ASPSCR1	0,965754602517425	0,74211307445921	0,712251529439733	0,265944548233825	0,287612778369628	0,284650191520813	NA	0,131860502775594	NA	3	1	3	0,806706402138789	0,131860502775594	0,279402506041422	ASPSCR1 tether for SLC2A4, UBX domain containing [Source:VGNC Symbol;Acc:VGNC:85588]	32689943	25755621	0	28647438	2728088	2926507	2928044	16127319	26657863	24021874	194818546666667	28397796	-0,302217675204225	-2,61303121802802	0,241430260828677	-1,52969874466198	-0,543647936032902	-1,08333247336605	biological regulation;carbohydrate homeostasis;cellular component organization;cellular component organization or biogenesis;chemical homeostasis;establishment of localization;establishment of localization in cell;establishment of protein localization;glucose homeostasis;homeostatic process;intracellular protein transport;intracellular transport;membrane organization;protein transport;regulation …
ASRGL1	0,193750474035569	0,212785485403532	0,229120096283643	0,168372676761697	0,192986073871056	0,178132710657364	0,0299364298610294	0,0588675097328586	0,0726710358784243	3	3	3	0,211885351907582	0,0538249918241041	0,179830487096706	asparaginase and isoaspartyl peptidase 1 [Source:VGNC Symbol;Acc:VGNC:85589]	12198925	11996119	9394171	122175984	1113923	12094916	12581805	105130805	120737	117228618333333	11196405	118172481333333	-0,066289230813676	-1,97693575416751	0,0115693067593472	-0,236646229369506	-0,0778585375730234	-1,740289524798	amine catabolic process;amine metabolic process;asparagine catabolic process;asparagine catabolic process via L-aspartate;asparagine metabolic process;aspartate family amino acid catabolic process;aspartate family amino acid metabolic process;carboxylic acid catabolic process;carboxylic acid metabolic process;catabolic process;cellular amine metabolic process;cellular amino acid catabolic process…
ATAD3A	NA	0,369812806847909	0,596100637753221	0,276168663005367	0,314293412615563	0,349530206950305	0,120688169962255	0,185390067840765	0,138929055638846	2	3	3	0,482956722300565	0,148335764480622	0,313330760857078	ATPase family AAA domain containing 3A [Source:HGNC Symbol;Acc:HGNC:25567]	5035159	4126852	46838504	35981816	3459145	3655885	35504164	38490793	36075484	36690147	461528713333333	357107053333333	0,33102772103124	-1,70302743452188	-0,0390360554648233	-0,624207503657078	0,370063776496063	-1,07881993086481	biological regulation;cell growth;cellular process;growth;negative regulation of apoptosis;negative regulation of biological process;negative regulation of cell death;negative regulation of cellular process;negative regulation of programmed cell death;regulation of apoptosis;regulation of biological process;regulation of cell death;regulation of cellular process;regulation of programmed cell death
ATG3	0,476636753459542	0,431197383695971	0,479232328363613	0,246527150978679	0,251018535594643	0,250507658245303	0,145485869164981	0,101340492805941	0,108124109730389	3	3	3	0,462355488506375	0,118316823900437	0,249351114939542	autophagy related 3 [Source:VGNC Symbol;Acc:VGNC:85621]	13966936	15266397	16205664	14479614	122506984	15480328	16154123	11593797	15884164	14544028	151463323333333	140702134666667	0,0585416069632184	-1,96634728428573	-0,0477826654760094	-0,890823860784239	0,106324272439228	-1,07552342350149	apoptotic mitochondrial changes;autophagic vacuole assembly;autophagy;catabolic process;cellular catabolic process;cellular component assembly;cellular component assembly at cellular level;cellular component organization;cellular component organization at cellular level;cellular component organization or biogenesis;cellular component organization or biogenesis at cellular level;cellular macromole…	Regulation of autophagy
ATG4B	NA	0,615570199869977	NA	NA	0,268432521384523	0,291025068790343	0,116934268291863	0,121523254184138	NA	1	2	2	0,615570199869977	0,119228761238001	0,279728795087433	autophagy related 4B cysteine peptidase [Source:VGNC Symbol;Acc:VGNC:95947]	0	27474814	0	2111299	29067951	27874283	19571816	0	0	652393866666667	915827133333333	26018408	0,48933208962162	-2,36819109632429	1,99571756587254	-1,13789462012538	-1,50638547625092	-1,23029647619891	autophagic vacuole assembly;autophagy;biological regulation;catabolic process;cell communication;cellular catabolic process;cellular component assembly;cellular component assembly at cellular level;cellular component organization;cellular component organization at cellular level;cellular component organization or biogenesis;cellular component organization or biogenesis at cellular level;cellular …	Regulation of autophagy
ATG5	0,833365699026845	NA	0,441187021862657	0,358187865793293	0,327495519535799	0,25879719227888	NA	NA	NA	2	0	3	0,637276360444751	NA	0,314826859202657	autophagy related 5 [Source:VGNC Symbol;Acc:VGNC:103029]	0	0	0	3460991	42483105	4473994	0	0	0	0	0	40610985	NA	NA	Inf	-1,01736051697453	-Inf	NA	anatomical structure development;apoptosis;autophagic vacuole assembly;autophagy;biological regulation;blood vessel remodeling;cardiac cell development;cardiac muscle cell development;catabolic process;cell communication;cell death;cell development;cellular catabolic process;cellular component assembly;cellular component assembly at cellular level;cellular component organization;cellular componen…	Regulation of autophagy;RIG-I-like receptor signaling pathway;Shigellosis
ATG7	0,410927579597745	NA	0,672883385100858	0,140952725931251	0,27496639019387	0,246674763342162	NA	NA	NA	2	0	3	0,541905482349301	NA	0,220864626489094	autophagy related 7 [Source:VGNC Symbol;Acc:VGNC:85625]	2718669	31984918	0	30502123	33953137	3672142	3684071	0	3371713	2351928	197238693333333	3372556	-0,253901294945482	NA	0,519998503406359	-1,29487886640276	-0,773899798351841	NA	adult behavior;adult locomotory behavior;adult walking behavior;amine metabolic process;anatomical structure development;anatomical structure morphogenesis;autophagy;axonogenesis;behavior;biological regulation;carboxylic acid metabolic process;cardiac cell development;cardiac muscle cell development;catabolic process;cell communication;cell development;cell part morphogenesis;cell projection morp…	Regulation of autophagy
ATIC	0,197226315679861	NA	0,141541889995709	0,184294033689964	0,0912596349045219	0,0723625059490629	NA	0,817018431112183	NA	2	1	3	0,169384102837785	0,817018431112183	0,115972058181183	5-aminoimidazole-4-carboxamide ribonucleotide formyltransferase/IMP cyclohydrolase [Source:VGNC Symbol;Acc:VGNC:96449]	5904878	46842145	30630936	44900336	51661496	5941506	69533805	30339826	59308453	530606946666667	45507287	519922973333333	-0,221545983375473	2,27007014434325	-0,0293456597489508	-0,546521229781651	-0,192200323626522	2,8165913741249	anatomical structure development;anatomical structure morphogenesis;aromatic compound biosynthetic process;biosynthetic process;brainstem development;cellular aromatic compound metabolic process;cellular biosynthetic process;cellular metabolic process;cellular nitrogen compound biosynthetic process;cellular nitrogen compound metabolic process;cellular process;cerebellum development;cerebral corte…	One carbon pool by folate;Purine metabolism
ATL3	0,322447172249673	0,382054731955779	0,394004452793035	0,191204725855489	0,187959126762492	0,193766064411416	0,0796835595173662	0,058175741384987	0,0601107128376321	3	3	3	0,366168785666162	0,0659900045799951	0,190976639009799	atlastin GTPase 3 [Source:VGNC Symbol;Acc:VGNC:85629]	2888345	2934543	2862704	24944102	25412411	248067	24625683	21577748	24356694	235200416666667	289519733333333	250544043333333	0,299771068040129	-2,472189389758	0,091173622237266	-0,939112639652889	0,208597445802863	-1,53307675010512	cellular component assembly;cellular component organization;cellular component organization at cellular level;cellular component organization or biogenesis;cellular component organization or biogenesis at cellular level;cellular process;endoplasmic reticulum organization;Golgi organization;macromolecular complex assembly;macromolecular complex subunit organization;metabolic process;organelle orga…
ATP13A1	0,463454902654625	NA	0,470078107337277	0,262948525225697	0,280970818285164	0,181447891457251	0,114431775757441	NA	NA	2	1	3	0,466766504995951	0,114431775757441	0,241789078322704	ATPase 13A1 [Source:VGNC Symbol;Acc:VGNC:85637]	31599129	3448102	36038004	2322327	22719152	27598547	3166925	0	26327277	193321756666667	340393843333333	245136563333333	0,816200934042073	-2,0282133178409	0,342581676021298	-0,948951958320927	0,473619258020775	-1,07926135951997	cation transport;establishment of localization;ion transport;transport
ATP1A1	0,803532087369269	0,869459649625237	0,743105330994085	0,447107143987358	0,394974515367219	0,395230109212221	0,233076849803754	0,199667358199887	0,232139446540355	3	3	3	0,80536568932953	0,221627884847999	0,412437256188933	ATPase Na+/K+ transporting subunit alpha 1 [Source:VGNC Symbol;Acc:VGNC:98735]	15759934	15167848	15706188	23034953	23381623	2265165	2178763	2141933	2308914	220987	155446566666667	23022742	-0,507542750341855	-1,86150460076383	0,0590981654388449	-0,965469351241877	-0,5666409157807	-0,896035249521955	biological regulation;cardiac muscle contraction;cation homeostasis;cation transport;cellular cation homeostasis;cellular chemical homeostasis;cellular homeostasis;cellular ion homeostasis;cellular metal ion homeostasis;cellular monovalent inorganic cation homeostasis;cellular potassium ion homeostasis;cellular potassium ion transport;cellular process;cellular response to abiotic stimulus;cellula…	Aldosterone-regulated sodium reabsorption;Bile secretion;Carbohydrate digestion and absorption;Cardiac muscle contraction;Endocrine and other factor-regulated calcium reabsorption;Gastric acid secretion;Mineral absorption;Pancreatic secretion;Protein digestion and absorption;Proximal tubule bicarbonate reclamation;Salivary secretion
ATP1B1	0,95403735022513	0,87158134037357	1,13948612558061	0,456053925604984	0,472524811561642	0,486459062170791	0,15681098559584	0,168560922423165	0,275905805648771	3	3	3	0,988368272059769	0,200425904555925	0,471679266445806	ATPase Na+/K+ transporting subunit beta 1 [Source:VGNC Symbol;Acc:VGNC:85642]	7631256	4937543	7071094	1000708	10195453	9932958	1042192	10653268	10602975	105593876666667	6546631	100451636666667	-0,68970160698245	-2,3019797135993	-0,0720251057858232	-1,06724251310202	-0,617676501196627	-1,23473720049727	biological adhesion;biological regulation;blood coagulation;calcium ion homeostasis;calcium-mediated signaling;cardiac muscle contraction;cation homeostasis;cation transport;cell adhesion;cell migration;cell motility;cellular calcium ion homeostasis;cellular cation homeostasis;cellular chemical homeostasis;cellular component movement;cellular component organization;cellular component organization…	Aldosterone-regulated sodium reabsorption;Bile secretion;Carbohydrate digestion and absorption;Cardiac muscle contraction;Endocrine and other factor-regulated calcium reabsorption;Gastric acid secretion;Mineral absorption;Pancreatic secretion;Protein digestion and absorption;Proximal tubule bicarbonate reclamation;Salivary secretion
ATP1B3	0,449801086923133	0,606813333101353	0,554502564468752	0,286805415531165	0,313042556217851	0,385669383742708	0,145389371343499	0,140810394678646	0,124037875792502	3	3	3	0,537038994831079	0,136745880604882	0,328505785163908	None	9730849	8948005	8714566	13156423	11062193	13141388	14000314	9492602	130932125	121953761666667	913114	124533346666667	-0,417467365347537	-1,97352947398453	0,0301978500074337	-0,709108069846761	-0,44766521535497	-1,26442140413777	biological regulation;blood coagulation;cation homeostasis;cation transport;cell migration;cell motility;cellular cation homeostasis;cellular chemical homeostasis;cellular component movement;cellular component organization;cellular component organization or biogenesis;cellular homeostasis;cellular ion homeostasis;cellular localization;cellular macromolecule localization;cellular membrane organiza…	Aldosterone-regulated sodium reabsorption;Bile secretion;Carbohydrate digestion and absorption;Cardiac muscle contraction;Endocrine and other factor-regulated calcium reabsorption;Gastric acid secretion;Mineral absorption;Pancreatic secretion;Protein digestion and absorption;Proximal tubule bicarbonate reclamation;Salivary secretion
ATP2A1	0,306386648913739	NA	NA	NA	NA	NA	NA	NA	NA	1	0	0	0,306386648913739	NA	NA	ATPase sarcoplasmic/endoplasmic reticulum Ca2+ transporting 1 [Source:VGNC Symbol;Acc:VGNC:85646]	0	0	0	0	0	0	0	0	0	0	0	0	NA	NA	NA	NA	NA	NA	apoptosis;apoptosis in response to endoplasmic reticulum stress;apoptotic mitochondrial changes;biological regulation;blood coagulation;calcium ion homeostasis;calcium ion import;calcium ion transmembrane transport;calcium ion transport;cation homeostasis;cation transport;cell death;cellular calcium ion homeostasis;cellular cation homeostasis;cellular chemical homeostasis;cellular component organ…	Alzheimer's disease;Calcium signaling pathway;Pancreatic secretion
ATP2A2	0,32027491033377	0,454186103108695	0,325148662566168	0,264526539441729	0,355894346964915	0,17948332712553	0,143411440283214	0,0758840771143139	0,893597068810391	3	3	3	0,366536558669545	0,37096419540264	0,266634737844058	ATPase sarcoplasmic/endoplasmic reticulum Ca2+ transporting 2 [Source:VGNC Symbol;Acc:VGNC:85647]	3308016	31892494	31662925	26781394	27492788	26762247	24040931	24555692	24836495	24477706	322118596666667	27012143	0,396123595344767	0,0173228468392974	0,142139742182321	-0,459092350562647	0,253983853162446	0,476415197401944		Alzheimer's disease;Calcium signaling pathway;Pancreatic secretion
ATP2A3	0,416044285022499	0,459767988122618	0,429351685771797	0,174321253397871	0,192986876642007	0,179025022216397	0,0811268694757931	0,127141445890982	0,0807605229466939	3	3	3	0,435054652972305	0,0963429461044896	0,182111050752092	ATPase sarcoplasmic/endoplasmic reticulum Ca2+ transporting 3 [Source:VGNC Symbol;Acc:VGNC:85648]	11775757	112670305	10464567	9831967	9014849	9978741	9175509	582092	88333086	794324586666667	111691181666667	9608519	0,49171472075319	-2,17494570197622	0,274585420081788	-1,2563781786476	0,217129300671402	-0,91856752332862	biological regulation;blood coagulation;calcium ion transport;cation transport;cellular process;coagulation;divalent inorganic cation transport;divalent metal ion transport;establishment of localization;hemostasis;ion transmembrane transport;ion transport;metal ion transport;multicellular organismal process;regulation of biological quality;regulation of body fluid levels;transmembrane transport;t…	Alzheimer's disease;Calcium signaling pathway;Pancreatic secretion
ATP2B1	0,957532682712652	0,860364323498412	1,06278081745463	0,363991737810527	0,525354606468727	0,493358888994337	0,489843260634435	0,145015115174474	NA	3	2	3	0,960225941221898	0,317429187904454	0,46090174442453	ATPase plasma membrane Ca2+ transporting 1 [Source:VGNC Symbol;Acc:VGNC:103219]	89972234	7317653	8009891	20232836	1943316	20132828	19537477	16783806	1905216	184578143333333	81082558	199329413333333	-1,18676821865806	-1,5969391206061	0,110922884459773	-1,05891468400005	-1,29769110311784	-0,538024436606049		Calcium signaling pathway;Pancreatic secretion;Salivary secretion
ATP5F1A	0,234701256194254	0,220758051770695	0,228593039923096	0,111840772557294	0,105528171355969	0,112862572431107	0,0460208584272675	0,0480419152354478	0,0525096636668253	3	3	3	0,228017449296015	0,0488574791098469	0,11007717211479	ATP synthase F1 subunit alpha [Source:NCBI gene (formerly Entrezgene);Acc:100157880]	11840876	11842611	13515986	11068141	10862825	11135224	13325561	11755051	11679569	122533936666667	123998243333333	110220633333333	0,0171383128138456	-2,22249290032849	-0,152787047368248	-1,05062891974389	0,169925360182093	-1,1718639805846
ATP5F1B	0,231343202031679	0,208107832625136	0,217006989235047	0,106455302047806	0,101466955490638	0,0983981683534973	0,0457160638353116	0,0478779641857946	0,0465219849815536	3	3	3	0,218819341297287	0,0467053376675533	0,102106808630647	None	13315581	15090981	15837525	12422598	11712765	12818935	1673966	11805444	14621839	14388981	14748029	123180993333333	0,0355577316077242	-2,22808092136245	-0,224184759562536	-1,09966119220092	0,25974249117026	-1,12841972916153
ATP5F1D	0,2368533748279	0,229759940996783	0,226972379810523	0,121570881436603	0,0966108229646839	0,127681103719091	0,026564682496414	0,0343783104023564	0,0328194874984531	3	3	3	0,231195231878402	0,0312541601324079	0,115287602706793	ATP synthase F1 subunit delta [Source:VGNC Symbol;Acc:VGNC:96795]	230469	2591496	31301147	24718661	21226842	23732272	24271083	24355567	2478731	2447132	267543356666667	23225925	0,128680782527385	-2,88699150452646	-0,0753558686963129	-1,00387426119707	0,204036651223699	-1,88311724332938
ATP5ME	0,151120446494595	0,163597378515871	0,154454901748835	0,0788819703153879	0,0742049882657726	0,0634617895767454	0,0191635800113674	0,031552452827622	0,0486299943872714	3	3	3	0,156390908919767	0,0331153424087536	0,0721829160526353	ATP synthase membrane subunit e [Source:VGNC Symbol;Acc:VGNC:85658]	20314038	22692573	20775302	19117605	17676577	17143262	16736372	17721448	1787688	174449	212606376666667	17979148	0,28537954047776	-2,23958496979419	0,0435193281622219	-1,11542731884938	0,241860212315538	-1,12415765094481
ATP5MF	0,258397564346541	0,298594144259092	0,282103135580733	0,12731394509409	0,113303011301505	0,117779813236577	0,0841085506169801	0,0837383240312008	0,0980340768039927	3	3	3	0,279698281395456	0,0886269838173912	0,119465589877391	ATP synthase membrane subunit f [Source:VGNC Symbol;Acc:VGNC:97036]	2938656	31129322	28814675	26577875	26706434	25756553	34019525	23337672	35333778	308969916666667	297768523333333	26346954	-0,0532751178978642	-1,65805346824436	-0,229830194775109	-1,22727625604154	0,176555076877245	-0,430777212202817
ATP5MG	0,155510023087577	0,221696575615656	0,170835076260713	0,106908002984134	0,097844875525692	0,074465170274747	0,0637100592972176	0,0370667872418618	0,0393653154063914	3	3	3	0,182680558321315	0,0467140539818236	0,0930726829281911	ATP synthase membrane subunit g [Source:NCBI gene (formerly Entrezgene);Acc:396956]	13734642	18553081	16275538	12263023	13149439	13376527	14623667	12929743	14521098	14024836	161877536666667	12929663	0,206918899696058	-1,96739454713654	-0,117299227624894	-0,972893403783603	0,324218127320952	-0,994501143352934
ATP5MK	0,349319348409713	0,390481970823728	0,358715981654222	0,169698101962505	0,192590734440701	0,176771977856046	0,103859711016444	0,0820781248487581	0,0590028595746855	3	3	3	0,366172433629221	0,0816468984799626	0,179686938086418	ATP synthase membrane subunit k [Source:VGNC Symbol;Acc:VGNC:85657]	48284622	38266094	4633204	31333725	343920	2933977	29673547	327401	3066513	31026259	44294252	316884983333333	0,513629740522655	-2,16505319725907	0,0304695403678692	-1,02703764617245	0,483160200154786	-1,13801555108662
ATP5PB	0,238797997165307	0,209886916094709	0,236271248975332	0,113505173094138	0,122828266087425	0,124078013707107	0,0819158281201591	0,0575277085496035	0,0545265515869942	3	3	3	0,228318720745116	0,0646566960855856	0,12013715096289	ATP synthase peripheral stalk-membrane subunit b [Source:VGNC Symbol;Acc:VGNC:85659]	23616092	30889078	33644253	24900966	23663061	24474256	24979077	2823345	26750122	266542163333333	29383141	243460943333333	0,140624859694203	-1,82017746292531	-0,130673415899109	-0,926366800567809	0,271298275593312	-0,893810662357503
ATP5PD	0,191664488610022	0,223168809302246	0,265001396307689	0,0938604424384119	0,0855005614284423	0,0624288520333316	0,0730270809169205	0,0252795278747554	0,0385543296845813	3	3	3	0,226611564739986	0,0456203128254191	0,0805966186333952	ATP synthase peripheral stalk subunit d [Source:NCBI gene (formerly Entrezgene);Acc:100512624]	50799003	5727741	6193185	6262301	4712979	55197744	6541013	5435827	60380275	600495583333333	56669421	549835146666667	-0,0835831726054282	-2,3124732439758	-0,127154504871046	-1,4914302705314	0,0435713322656175	-0,821042973444404
ATP5PF	0,291285850031779	0,211847024001062	0,294601252619502	0,129471335886225	0,149504863650196	0,156085692044904	0,0553061127845829	0,0401665218235409	NA	3	2	3	0,265911375550781	0,0477363173040619	0,145020630527108	ATP synthase peripheral stalk subunit F6 [Source:VGNC Symbol;Acc:VGNC:108631]	95756305	12265339	10120551	10587859	8666263	10154218	104471945	7897681	11053896	97995905	106538401666667	980278	0,120580173225924	-2,47778631949472	0,000469481573519189	-0,874687344697412	0,120110691652405	-1,60309897479731
ATP5PO	0,208505674632978	0,182232962573315	0,209182003858129	0,0982775679946563	0,104228556655777	0,0931778849200153	0,0558670182930807	0,040491255619922	0,0470123817185614	3	3	3	0,199973547021474	0,0477902185438547	0,0985613365234828	ATP synthase peripheral stalk subunit OSCP [Source:NCBI gene (formerly Entrezgene);Acc:733678]	40941578	47834147	49353716	37025397	35466425	33079075	41222922	36728828	36522962	381582373333333	46043147	35190299	0,270991913914685	-2,06502189934302	-0,116816757364431	-1,02071544478722	0,387808671279116	-1,0443064545558
ATP6AP1	0,961157149899613	1,78745359227672	0,982854470848524	0,496115800191474	0,712495956079931	0,639424449674218	NA	0,17692708714013	0,173461672491405	3	2	3	1,24382173767495	0,175194379815767	0,616012068648541	ATPase H+ transporting accessory protein 1 [Source:VGNC Symbol;Acc:VGNC:85660]	105586016	11094507	85947414	6178783	49270914	6015915	637101	639575	70676984	661148613333333	100826166666667	570726313333333	0,608823596317366	-2,82775133622857	-0,212175517941998	-1,01374921480734	0,820999114259364	-1,81400212142123	ATP hydrolysis coupled proton transport;biological regulation;cation homeostasis;cation transport;cell surface receptor linked signaling pathway;cellular cation homeostasis;cellular chemical homeostasis;cellular homeostasis;cellular ion homeostasis;cellular iron ion homeostasis;cellular metal ion homeostasis;cellular process;cellular response to chemical stimulus;cellular response to endogenous s…	Epithelial cell signaling in Helicobacter pylori infection;ko05152;Lysosome;Oxidative phosphorylation;Phagosome;Rheumatoid arthritis;Vibrio cholerae infection
ATP6V0A1	1,41934134156019	1,21407366440355	1,38445495158525	0,722940141183395	0,609964385736083	0,534460538722908	0,0685504433945854	0,191521477625731	0,305368731527722	3	3	3	1,33928998584966	0,188480217516013	0,622455021880795	ATPase H+ transporting V0 subunit a1 [Source:VGNC Symbol;Acc:VGNC:85663]	604038	55255953	588466	49401047	4369069	49155848	50001465	381444	4597704	44707635	581687843333333	474158616666667	0,379723923240588	-2,82898335547213	0,0848485232108023	-1,1054268717821	0,294875400029785	-1,72355648369003	ATP biosynthetic process;ATP hydrolysis coupled proton transport;ATP metabolic process;ATP synthesis coupled proton transport;biological regulation;biosynthetic process;cation homeostasis;cation transport;cell surface receptor linked signaling pathway;cellular biosynthetic process;cellular cation homeostasis;cellular chemical homeostasis;cellular component assembly;cellular component assembly at …	Collecting duct acid secretion;Epithelial cell signaling in Helicobacter pylori infection;ko05152;Lysosome;Oxidative phosphorylation;Phagosome;Rheumatoid arthritis;Vibrio cholerae infection
ATP6V0D1	0,705373794794275	0,637334585052406	0,724198303630219	0,327703765783052	0,354609569226175	0,357778039271743	0,146033966339199	0,121339182795472	0,143786656913327	3	3	3	0,6889688944923	0,137053268682666	0,346697124760324	ATPase H+ transporting V0 subunit d1 [Source:VGNC Symbol;Acc:VGNC:85667]	23251084	20606605	2604365	207263	20620664	23756733	25953264	21477633	22644831	23358576	233004463333333	217012323333333	-0,00359473563839545	-2,32970211327679	-0,10617535607649	-0,990762977743962	0,102580620438095	-1,33893913553282	anatomical structure development;anatomical structure formation involved in morphogenesis;ATP hydrolysis coupled proton transport;biological regulation;brain development;cation homeostasis;cation transport;cell projection assembly;cell projection organization;cell surface receptor linked signaling pathway;cellular cation homeostasis;cellular chemical homeostasis;cellular component assembly;cellul…	Collecting duct acid secretion;Epithelial cell signaling in Helicobacter pylori infection;ko05152;Lysosome;Oxidative phosphorylation;Phagosome;Rheumatoid arthritis;Vibrio cholerae infection
ATP6V1A	0,745530576028165	0,704920658469965	0,718400065181629	0,439332602670248	0,433037456408333	0,436462882956536	0,173189231780987	0,172221590915249	0,167468059767039	3	3	3	0,722950433226586	0,170959627487759	0,436277647345039	ATPase H+ transporting V1 subunit A [Source:VGNC Symbol;Acc:VGNC:85669]	52258734	611925	5895257	6377081	65383656	6848067	6999776	5987592	6736815	657472766666667	574679346666667	658783786666667	-0,194173936175727	-2,08024106726195	0,00287391188773606	-0,728650177589713	-0,197047848063463	-1,35159088967224	ATP hydrolysis coupled proton transport;ATP metabolic process;biological regulation;cation homeostasis;cation transport;cell surface receptor linked signaling pathway;cellular cation homeostasis;cellular chemical homeostasis;cellular component organization;cellular component organization at cellular level;cellular component organization or biogenesis;cellular component organization or biogenesis …	Collecting duct acid secretion;Epithelial cell signaling in Helicobacter pylori infection;Oxidative phosphorylation;Phagosome;Rheumatoid arthritis;Vibrio cholerae infection
ATP6V1B2	0,628607508630015	0,625535794987938	0,630747183982505	0,307097156430048	0,320230928883327	0,318672241870306	0,126647692474286	0,132906424292536	0,1108003673954	3	3	3	0,628296829200153	0,123451494720741	0,31533344239456	ATPase H+ transporting V1 subunit B2 [Source:VGNC Symbol;Acc:VGNC:85671]	4471662	5421384	5135177	52259262	48735222	59024156	63374325	50044603	61377325	582654176666667	500940766666667	533395466666667	-0,21799982996383	-2,34750199492457	-0,127434289706442	-0,994568117498358	-0,0905655402573872	-1,35293387742621	ATP hydrolysis coupled proton transport;ATP metabolic process;biological regulation;cation homeostasis;cation transport;cell surface receptor linked signaling pathway;cellular cation homeostasis;cellular chemical homeostasis;cellular component organization;cellular component organization at cellular level;cellular component organization or biogenesis;cellular component organization or biogenesis …	Collecting duct acid secretion;Epithelial cell signaling in Helicobacter pylori infection;Oxidative phosphorylation;Phagosome;Rheumatoid arthritis;Vibrio cholerae infection
ATP6V1D	0,557311810273358	0,694542710192961	1,2482146313374	0,206717910471685	0,305458441731324	0,67007817963388	0,128663625630658	0,109945084674966	0,117043913628269	3	3	3	0,833356383934574	0,118550874644631	0,394084843945629	ATPase H+ transporting V1 subunit D [Source:VGNC Symbol;Acc:VGNC:85674]	23582811	25095525	25508942	2544398	24195239	26693925	25762075	20906603	24547408	237386953333333	247290926666667	254443813333333	0,0589686595103245	-2,81342728771287	0,100106466004935	-1,08042732835327	-0,04113780649461	-1,7329999593596	anatomical structure formation involved in morphogenesis;biological regulation;cation homeostasis;cation transport;cell projection assembly;cell projection organization;cell surface receptor linked signaling pathway;cellular cation homeostasis;cellular chemical homeostasis;cellular component assembly;cellular component assembly at cellular level;cellular component assembly involved in morphogenes…	Collecting duct acid secretion;Epithelial cell signaling in Helicobacter pylori infection;Oxidative phosphorylation;Phagosome;Rheumatoid arthritis;Vibrio cholerae infection
ATP6V1F	0,640760125602898	0,637109387666549	0,727706888554201	0,234039308587485	0,247736926934167	0,250527461774266	0,150942234973182	0,134860416031549	0,119147087716165	3	3	3	0,668525467274549	0,134983246240299	0,244101232431973	ATPase H+ transporting V1 subunit F [Source:VGNC Symbol;Acc:VGNC:85676]	12310327	93823555	1060955	103983555	10285747	10436138	12213439	10299558	12107961	115403193333333	107674108333333	103734135	-0,100011769056063	-2,30820216545911	-0,15379243657261	-1,45350294129774	0,0537806675165468	-0,854699224161371	ATP hydrolysis coupled proton transport;biological regulation;cation homeostasis;cation transport;cell surface receptor linked signaling pathway;cellular cation homeostasis;cellular chemical homeostasis;cellular component organization;cellular component organization at cellular level;cellular component organization or biogenesis;cellular component organization or biogenesis at cellular level;cell…	Collecting duct acid secretion;Epithelial cell signaling in Helicobacter pylori infection;Oxidative phosphorylation;Phagosome;Rheumatoid arthritis;Vibrio cholerae infection
ATP6V1H	0,624001693495618	0,65480913274671	0,665666725367744	0,343684548237428	0,312424639172795	0,32211650472937	0,147957943509072	0,150331173654546	0,170082638554167	3	3	3	0,648159183870024	0,156123918572595	0,326075230713198	ATPase H+ transporting V1 subunit H [Source:VGNC Symbol;Acc:VGNC:85677]	17268773	19552089	15856792	19334022	17896797	20025964	21616603	1685496	21146086	198725496666667	17559218	190855943333333	-0,178548387721136	-2,05365659485146	-0,0582928702071322	-0,991143318143702	-0,120255517514004	-1,06251327670776	ATP hydrolysis coupled proton transport;biological regulation;cation homeostasis;cation transport;cell surface receptor linked signaling pathway;cellular cation homeostasis;cellular chemical homeostasis;cellular component organization;cellular component organization at cellular level;cellular component organization or biogenesis;cellular component organization or biogenesis at cellular level;cell…	Epithelial cell signaling in Helicobacter pylori infection;ko05152;Lysosome;Oxidative phosphorylation;Phagosome;Rheumatoid arthritis;Vibrio cholerae infection
ATP8	0,157053588372563	0,153639556999282	0,178819994179128	0,0761677148496415	0,0721668276289883	0,0605486026178901	0,0697246800390131	0,0439288289677983	0,0409626950677198	3	3	3	0,163171046516991	0,0515387346915104	0,0696277150321733	mitochondrially encoded ATP synthase membrane subunit 8 [Source:VGNC Symbol;Acc:VGNC:99789]	33781172	3694736	2971076	28078303	26465728	2703217	3114024	2216265	34148447	291504456666667	33479764	27192067	0,199771418076101	-1,66265606089316	-0,100332118510678	-1,22865150009226	0,300103536586779	-0,434004560800894	ATP biosynthetic process;ATP metabolic process;ATP synthesis coupled proton transport;biosynthetic process;cation transport;cellular biosynthetic process;cellular metabolic process;cellular nitrogen compound biosynthetic process;cellular nitrogen compound metabolic process;cellular process;energy coupled proton transport, down electrochemical gradient;establishment of localization;heterocycle bio…
ATXN2L	0,221875005299081	NA	NA	NA	0,455272121583305	NA	NA	NA	NA	1	0	1	0,221875005299081	NA	0,455272121583305	ataxin 2 like [Source:VGNC Symbol;Acc:VGNC:85691]	0	0	0	1813291	21306396	17319219	16843902	0	13981583	102751616666667	0	189195083333333	-Inf	NA	0,880713504369961	1,03698196521416	-Inf	NA	biological regulation;cellular component assembly;cellular component assembly at cellular level;cellular component organization;cellular component organization at cellular level;cellular component organization or biogenesis;cellular component organization or biogenesis at cellular level;cellular macromolecular complex assembly;cellular macromolecular complex subunit organization;cellular process;…
AUP1	NA	NA	NA	NA	NA	NA	0,195636644462489	0,127289938282002	0,107445048050666	0	3	0	NA	0,143457210265052	NA	AUP1 lipid droplet regulating VLDL assembly factor [Source:VGNC Symbol;Acc:VGNC:85696]	0	3484895	0	25277979	0	23525346	0	0	27319316	910643866666667	116163166666667	16267775	0,351193825307382	NA	0,837058079828369	NA	-0,485864254520987	NA
AXL	NA	NA	NA	NA	NA	13,3892036355277	NA	NA	NA	0	0	1	NA	NA	13,3892036355277	AXL receptor tyrosine kinase [Source:VGNC Symbol;Acc:VGNC:85709]	0	0	0	0	0	0	0	0	0	0	0	0	NA	NA	NA	NA	NA	NA	anatomical structure development;anatomical structure morphogenesis;apoptotic cell clearance;biological adhesion;biological regulation;blood vessel remodeling;cell activation;cell adhesion;cell communication;cell differentiation;cell maturation;cell migration;cell morphogenesis;cell morphogenesis involved in differentiation;cell motility;cell surface receptor linked signaling pathway;cell-substra…
AZU1	0,0454126988851927	NA	0,0528003447315025	0,0447091845041805	0,0198911034096403	NA	NA	NA	NA	2	0	2	0,0491065218083476	NA	0,0323001439569104	azurocidin 1 [Source:VGNC Symbol;Acc:VGNC:85714]	6023322	4516663	4754083	3036047	2348153	19730062	27203466	1571933	16973564	199654533333333	509802266666667	245240206666667	-1,96949613706193	NA	0,296689695521214	-0,604374045936792	-2,26618583258315	NA	activation of protein kinase activity;activation of protein kinase C activity by G-protein coupled receptor protein signaling pathway;biological regulation;cell activation;cell chemotaxis;cell migration;cell motility;cell surface receptor linked signaling pathway;cellular component movement;cellular extravasation;cellular process;cellular response to chemical stimulus;cellular response to stimulu…
B2M	4,66656524722883	3,85656448797507	5,23353767981443	3,01142817511156	2,84247126340656	3,09805943301609	4,42107723544916	2,21455779253009	2,18012951274146	3	3	3	4,58555580500611	2,93858818024024	2,9839862905114	beta-2-microglobulin [Source:NCBI gene (formerly Entrezgene);Acc:397033]	48527084	46270747	5717274	56040406	5261635	57460156	33562528	65695156	39042425	461000363333333	50656857	55372304	0,135989680244691	-0,641973419351117	0,264396664872499	-0,619855702914444	-0,128406984627808	-0,0221177164366727	anatomical structure homeostasis;antigen processing and presentation;antigen processing and presentation of exogenous antigen;antigen processing and presentation of exogenous peptide antigen;antigen processing and presentation of exogenous peptide antigen via MHC class I;antigen processing and presentation of exogenous peptide antigen via MHC class I, TAP-dependent;antigen processing and presenta…	Antigen processing and presentation
B3GALT6	NA	NA	NA	NA	0,329463635958093	NA	NA	NA	NA	0	0	1	NA	NA	0,329463635958093	beta-1,3-galactosyltransferase 6 [Source:VGNC Symbol;Acc:VGNC:85718]	0	0	0	0	0	0	0	0	0	0	0	0	NA	NA	NA	NA	NA	NA	amine metabolic process;aminoglycan biosynthetic process;aminoglycan metabolic process;biosynthetic process;carbohydrate biosynthetic process;carbohydrate metabolic process;cellular biosynthetic process;cellular carbohydrate metabolic process;cellular macromolecule biosynthetic process;cellular macromolecule metabolic process;cellular metabolic process;cellular process;cellular protein metabolic …	Glycosaminoglycan biosynthesis - chondroitin sulfate;Glycosaminoglycan biosynthesis - heparan sulfate
B3GLCT	0,400955696604962	NA	0,363640117434404	0,143027663183633	0,160666841300736	0,225519874931808	NA	0,107219920554917	NA	2	1	3	0,382297907019683	0,107219920554917	0,176404793138725	beta 3-glucosyltransferase [Source:VGNC Symbol;Acc:VGNC:85722]	0	37955574	24855049	32423959	21627553	34142375	3479997	0	38037203	242790576666667	209368743333333	293979623333333	-0,213666349582426	-1,83412433057673	0,276003732789921	-1,1158075405634	-0,489670082372347	-0,718316790013335
BABAM2	0,452812469745923	0,471097828556083	0,435683671296348	0,138951043175245	0,100815633429678	0,145867706200244	NA	0,0989626694907256	NA	3	1	3	0,453197989866118	0,0989626694907256	0,128544794268389	BRISC and BRCA1 A complex member 2 [Source:VGNC Symbol;Acc:VGNC:85739]	51914395	4440337	5389975	4179504	52775918	42088113	4208368	39145777	4299755	414090023333333	50072505	455530236666667	0,274074187298837	-2,19518513992812	0,137602374482399	-1,8178702762431	0,136471812816438	-0,377314863685015
BAD	0,658476516339994	NA	0,565903974981281	NA	NA	NA	NA	NA	NA	2	0	0	0,612190245660637	NA	NA	BCL2 associated agonist of cell death [Source:VGNC Symbol;Acc:VGNC:85743]	0	0	0	0	0	0	0	0	0	0	0	0	NA	NA	NA	NA	NA	NA	activation of caspase activity;ADP metabolic process;alcohol catabolic process;alcohol metabolic process;apoptosis;apoptotic mitochondrial changes;ATP metabolic process;biological regulation;carbohydrate catabolic process;carbohydrate homeostasis;carbohydrate metabolic process;catabolic process;cell death;cell proliferation;cell surface receptor linked signaling pathway;cellular carbohydrate cata…	Acute myeloid leukemia;Alzheimer's disease;Amyotrophic lateral sclerosis (ALS);Apoptosis;Chronic myeloid leukemia;Colorectal cancer;Endometrial cancer;ErbB signaling pathway;Focal adhesion;Hepatitis C;Insulin signaling pathway;ko05152;Melanoma;Neurotrophin signaling pathway;Non-small cell lung cancer;Pancreatic cancer;Pathways in cancer;Prostate cancer;Toxoplasmosis;VEGF signaling pathway
BAG2	0,388309878421965	0,380187296544264	0,501823149269249	0,291939382969154	NA	0,235220837344467	0,248479845317862	0,166132684230544	0,110817123816571	3	3	2	0,423440108078493	0,175143217788326	0,26358011015681	BAG cochaperone 2 [Source:VGNC Symbol;Acc:VGNC:85744]	3396855	3748379	0	32545803	26177943	27622123	33857715	0	2821028	206893316666667	238174466666667	287819563333333	0,203131716176614	-1,27362280473639	0,476277614419353	-0,6839164191143	-0,273145898242739	-0,589706385622092	cellular macromolecule metabolic process;cellular metabolic process;cellular process;cellular protein metabolic process;cellular response to heat;cellular response to stimulus;cellular response to stress;macromolecule metabolic process;metabolic process;primary metabolic process;protein folding;protein metabolic process;response to abiotic stimulus;response to heat;response to stimulus;response t…	Protein processing in endoplasmic reticulum
BAG5	NA	NA	NA	NA	NA	0,122490520631525	NA	NA	NA	0	0	1	NA	NA	0,122490520631525	BAG cochaperone 5 [Source:VGNC Symbol;Acc:VGNC:85746]	0	0	0	0	0	16356912	0	0	18338695	611289833333333	0	5452304	-Inf	NA	-0,164990569475691	NA	-Inf	NA	biological regulation;cell death;cellular macromolecule metabolic process;cellular metabolic process;cellular process;cellular protein metabolic process;cellular response to heat;cellular response to stimulus;cellular response to stress;death;macromolecule metabolic process;metabolic process;negative regulation of biological process;negative regulation of catabolic process;negative regulation of …
BAG6	1,09635029535266	NA	1,30658196300537	0,530485545217794	0,526496353444301	0,544685166514975	NA	0,359792541290952	0,224143906938755	2	2	3	1,20146612917901	0,291968224114854	0,53388902172569	BAG cochaperone 6 [Source:VGNC Symbol;Acc:VGNC:97900]	0	2423938	0	25205215	23069633	2336826	25670506	0	23708184	164595633333333	807979333333333	23881036	-1,02653576505208	-2,04091270827641	0,536939362473294	-1,17018418916436	-1,56347512752537	-0,870728519112047	anatomical structure development;apoptosis;apoptosis in response to endoplasmic reticulum stress;biological regulation;brain development;catabolic process;cell cycle process;cell death;cell differentiation;cellular catabolic process;cellular component assembly;cellular component assembly at cellular level;cellular component organization;cellular component organization at cellular level;cellular c…
BAK1	0,641858870510139	NA	0,536130901497162	0,624893381424236	0,678017171443674	0,297567188915352	0,324052892158438	0,521584287838418	0,540010161565813	2	3	3	0,58899488600365	0,461882447187556	0,533492580594421	BCL2 antagonist/killer 1 [Source:VGNC Symbol;Acc:VGNC:85752]	4007286	3757848	3840781	38872473	34163973	36718234	41724133	0	41193316	276391496666667	386863833333333	365848933333333	0,485112631005741	-0,350729386971466	0,404534821430945	-0,142786900498985	0,0805778095747964	-0,207942486472481	activation of caspase activity;activation of caspase activity by cytochrome c;activation of signaling protein activity involved in unfolded protein response;aging;anatomical structure development;anatomical structure morphogenesis;apoptosis;apoptosis in response to endoplasmic reticulum stress;apoptotic mitochondrial changes;appendage morphogenesis;B cell apoptosis;B cell homeostasis;B cell negat…	Protein processing in endoplasmic reticulum
BCAT1	0,833501965134718	0,861215345280353	0,938242822885361	0,331546183052727	0,371320117875099	0,371425591054591	0,160870127053575	0,153265526651497	0,146253935737222	3	3	3	0,877653377766811	0,153463196480765	0,358097297327472	branched chain amino acid transaminase 1 [Source:VGNC Symbol;Acc:VGNC:85773]	30705825	2683368	28894762	31222025	30197847	33139003	3825694	24301212	3432971	32295954	288114223333333	31519625	-0,164712553288732	-2,51575856111238	-0,0351030664139634	-1,29329964106658	-0,129609486874769	-1,2224589200458	amine biosynthetic process;amine catabolic process;amine metabolic process;biosynthetic process;branched chain family amino acid biosynthetic process;branched chain family amino acid catabolic process;branched chain family amino acid metabolic process;carboxylic acid biosynthetic process;carboxylic acid catabolic process;carboxylic acid metabolic process;catabolic process;cell cycle process;cell …	Pantothenate and CoA biosynthesis;Valine, leucine and isoleucine biosynthesis;Valine, leucine and isoleucine degradation
BCAT2	0,674231434952067	0,921480836609439	0,81845349464624	0,339609104539992	0,338720530572141	0,308641708991522	0,171967758643537	0,160429489889843	0,226610023137569	3	3	3	0,804721922069249	0,18633575722365	0,328990448034552	branched chain amino acid transaminase 2 [Source:VGNC Symbol;Acc:VGNC:85774]	8344346	8052073	93474984	8434081	9167109	9266602	9922541	12163273	104194055	108350731666667	85813058	895593066666667	-0,336439794102934	-2,11058578551467	-0,274793631077975	-1,29044463771869	-0,0616461630249598	-0,820141147795984	amine biosynthetic process;amine catabolic process;amine metabolic process;biological regulation;biosynthetic process;branched chain family amino acid biosynthetic process;branched chain family amino acid catabolic process;branched chain family amino acid metabolic process;carboxylic acid biosynthetic process;carboxylic acid catabolic process;carboxylic acid metabolic process;catabolic process;ce…	Pantothenate and CoA biosynthesis;Valine, leucine and isoleucine biosynthesis;Valine, leucine and isoleucine degradation
BCAT2	0,674231434952067	0,921480836609439	0,81845349464624	0,339609104539992	0,338720530572141	0,308641708991522	0,171967758643537	0,160429489889843	0,226610023137569	3	3	3	0,804721922069249	0,18633575722365	0,328990448034552	branched chain amino acid transaminase 2 [Source:VGNC Symbol;Acc:VGNC:85774]	7660613	6014281	684905	55468203	55528164	50650547	45556887	54619777	53545812	512408253333333	684131466666667	538823046666667	0,416979875109297	-2,11058578551467	0,0725178461317174	-1,29044463771869	0,344462028977579	-0,820141147795984	amine biosynthetic process;amine catabolic process;amine metabolic process;biological regulation;biosynthetic process;branched chain family amino acid biosynthetic process;branched chain family amino acid catabolic process;branched chain family amino acid metabolic process;carboxylic acid biosynthetic process;carboxylic acid catabolic process;carboxylic acid metabolic process;catabolic process;ce…	Pantothenate and CoA biosynthesis;Valine, leucine and isoleucine biosynthesis;Valine, leucine and isoleucine degradation
BCKDHA	0,413588339827614	NA	0,367416751983164	NA	0,255763678454119	NA	NA	NA	NA	2	0	1	0,390502545905389	NA	0,255763678454119	branched chain keto acid dehydrogenase E1 subunit alpha [Source:NCBI gene (formerly Entrezgene);Acc:100142666]	0	0	0	0	0	0	0	0	0	0	0	0	NA	NA	NA	-0,610520555573199	NA	NA	amine catabolic process;amine metabolic process;branched chain family amino acid catabolic process;branched chain family amino acid metabolic process;carboxylic acid catabolic process;carboxylic acid metabolic process;catabolic process;cellular amine metabolic process;cellular amino acid catabolic process;cellular amino acid metabolic process;cellular catabolic process;cellular ketone metabolic p…	Valine, leucine and isoleucine degradation
BCL10	-16,4305661331212	NA	NA	NA	NA	NA	NA	NA	NA	1	0	0	-16,4305661331212	NA	NA	BCL10 immune signaling adaptor [Source:VGNC Symbol;Acc:VGNC:96561]	0	0	0	0	0	0	0	0	0	0	0	0	NA	NA	NA	NA	NA	NA	activation of immune response;activation of innate immune response;adaptive immune response;adaptive immune response based on somatic recombination of immune receptors built from immunoglobulin superfamily domains;anatomical structure formation involved in morphogenesis;antigen receptor-mediated signaling pathway;apoptosis;B cell apoptosis;B cell mediated immunity;biological regulation;cell death…	B cell receptor signaling pathway;ko05152;T cell receptor signaling pathway
BCL2L13	NA	NA	0,273961963329821	0,283599421960289	0,241349783788784	0,16196628326052	NA	NA	NA	1	0	3	0,273961963329821	NA	0,228971829669864	BCL2 like 13 [Source:VGNC Symbol;Acc:VGNC:85781]	0	20545787	0	1712902	1641898	19392805	2383687	0	21889562	15242144	684859566666667	17646935	-1,15418575754901	NA	0,211351781034441	-0,258805489473911	-1,36553753858345	NA	activation of caspase activity;apoptosis;biological regulation;cell death;cellular process;death;positive regulation of caspase activity;positive regulation of catalytic activity;positive regulation of hydrolase activity;positive regulation of molecular function;positive regulation of peptidase activity;programmed cell death;regulation of apoptosis;regulation of biological process;regulation of c…
BCL7B	1,37706133184219	1,64194168985386	NA	NA	1,44303260170803	NA	NA	1,87090995671878	NA	2	1	1	1,50950151084802	1,87090995671878	1,44303260170803	BAF chromatin remodeling complex subunit BCL7B [Source:VGNC Symbol;Acc:VGNC:85785]	0	0	0	0	0	0	0	0	0	0	0	0	NA	0,309667925290564	NA	-0,064968306555223	NA	0,374636231845787
BDH1	0,489653264143373	0,543150603072886	0,491985144341899	0,133542161438623	0,151107764568179	0,145446007195798	0,0683486051141832	0,0785935686677461	0,0702238095235805	3	3	3	0,508263003852719	0,0723886611018366	0,143365311067533	3-hydroxybutyrate dehydrogenase 1 [Source:VGNC Symbol;Acc:VGNC:85792]	9502864	10771674	9720765	9053943	7423578	9070131	9065022	6856168	9329095	841676166666667	999843433333333	8515884	0,248436933426109	-2,81173958413838	0,0168910322800756	-1,82587923259714	0,231545901146033	-0,985860351541241	adipose tissue development;anatomical structure development;biosynthetic process;brain development;catabolic process;cellular biosynthetic process;cellular catabolic process;cellular ketone body metabolic process;cellular lipid metabolic process;cellular metabolic process;cellular process;developmental process;ketone body biosynthetic process;ketone body catabolic process;lipid metabolic process;…	Butanoate metabolism;Synthesis and degradation of ketone bodies
BDH2	0,310354086770633	0,356995672839327	0,350157000033251	0,107667635355632	0,111321612002105	0,11319722776941	0,052640708287357	0,0463577738125862	0,0758270341110152	3	3	3	0,339168919881071	0,0582751720703194	0,110728825042382	3-hydroxybutyrate dehydrogenase 2 [Source:VGNC Symbol;Acc:VGNC:85793]	10510602	100922664	9617056	102016555	9407421	9120271	1014411	7739303	10532266	9471893	100733081333333	957644916666667	0,0888128620013272	-2,54105070865414	0,0158380374276713	-1,6149731381247	0,0729748245736558	-0,926077570529441	biological regulation;biosynthetic process;carboxylic acid catabolic process;carboxylic acid metabolic process;catabolic process;cation homeostasis;cell differentiation;cellular biosynthetic process;cellular catabolic process;cellular developmental process;cellular ketone metabolic process;cellular lipid catabolic process;cellular lipid metabolic process;cellular metabolic process;cellular proces…	Butanoate metabolism;Synthesis and degradation of ketone bodies
BID	0,366838359804225	NA	0,339252731202323	0,699663690701603	1,15705115794157	0,639810126346536	NA	0,185190566492379	NA	2	1	3	0,353045545503274	0,185190566492379	0,832174991663235	BH3 interacting domain death agonist [Source:VGNC Symbol;Acc:VGNC:85824]	0	0	0	17941098	20689098	2084727	23429209	0	20974662	148012903333333	0	19825822	-Inf	-0,930843703539601	0,421657731580692	1,23703261958352	-Inf	-2,16787632312312	activation of caspase activity;anatomical structure development;apoptosis;apoptotic mitochondrial changes;biological regulation;brain development;cell death;cellular component assembly;cellular component organization;cellular component organization at cellular level;cellular component organization or biogenesis;cellular component organization or biogenesis at cellular level;cellular process;cellu…	Alzheimer's disease;Amyotrophic lateral sclerosis (ALS);Apoptosis;ko05152;Natural killer cell mediated cytotoxicity;p53 signaling pathway;Pathways in cancer;Viral myocarditis
BIRC6	0,973289601706126	NA	NA	0,407520588149789	NA	NA	NA	NA	NA	1	0	1	0,973289601706126	NA	0,407520588149789	baculoviral IAP repeat containing 6 [Source:VGNC Symbol;Acc:VGNC:97038]	0	48893926	0	31490035	0	2933063	339924	0	3933279	2444173	162979753333333	20273555	-0,584653651262742	NA	-0,26974731372332	-1,25599619500139	-0,314906337539422	NA	anatomical structure development;apoptosis;biological regulation;cell cycle phase;cell cycle process;cell death;cell division;cellular component organization;cellular component organization at cellular level;cellular component organization or biogenesis;cellular component organization or biogenesis at cellular level;cellular macromolecule metabolic process;cellular metabolic process;cellular proc…	Ubiquitin mediated proteolysis
BLOC1S1	0,44361592008667	0,23481658306017	NA	0,177622027810646	0,242744976233795	0,162156865990176	NA	0,0481142117938988	NA	2	1	3	0,33921625157342	0,0481142117938988	0,194174623344872	biogenesis of lysosomal organelles complex 1 subunit 1 [Source:HGNC Symbol;Acc:HGNC:4200]	0	0	0	42206547	34566496	35173375	35120484	33730836	35895004	349154413333333	0	373154726666667	-Inf	-2,81767029003701	0,0959087519399207	-0,804850622439599	-Inf	-2,01281966759741	aerobic respiration;anterograde axon cargo transport;anterograde synaptic vesicle transport;axon cargo transport;cell projection organization;cellular component movement;cellular component organization;cellular component organization at cellular level;cellular component organization or biogenesis;cellular component organization or biogenesis at cellular level;cellular macromolecule metabolic proc…
BLVRA	0,565897752620508	0,510673856612031	0,544414854235008	4,36090986905774	0,277972028085537	0,258658762375089	21,5350632213044	0,0930070607201784	0,117524757007111	3	3	3	0,540328821155849	7,24853167967724	1,63251355317279	biliverdin reductase A [Source:VGNC Symbol;Acc:VGNC:85833]	15547939	17214545	1709445	20896503	18358266	20176161	21247402	17753589	21835178	20278723	16618978	1981031	-0,287135140302108	3,7457792383944	-0,0337153489239922	1,59518542658764	-0,253419791378116	2,15059381180676	catabolic process;cellular catabolic process;cellular metabolic process;cellular nitrogen compound catabolic process;cellular nitrogen compound metabolic process;cellular process;cofactor catabolic process;cofactor metabolic process;heme catabolic process;heme metabolic process;heterocycle catabolic process;heterocycle metabolic process;metabolic process;nitrogen compound metabolic process;oxidat…	Porphyrin and chlorophyll metabolism
BLVRB	0,679009847586705	0,658437267288383	0,755972115384111	0,32045075345653	0,314242265235763	0,31012902995877	0,159268526708476	0,148488383261917	0,159029930963318	3	3	3	0,6978064100864	0,15559561364457	0,314940682883688	biliverdin reductase B [Source:VGNC Symbol;Acc:VGNC:85834]	28153184	30487878	2897554	35307144	34640478	35633206	43435912	385394	39388453	404545883333333	29205534	351936093333333	-0,470061577923121	-2,1650254600086	-0,200989862050447	-1,14774671869424	-0,269071715872674	-1,01727874131436	catabolic process;cellular catabolic process;cellular metabolic process;cellular nitrogen compound catabolic process;cellular nitrogen compound metabolic process;cellular process;cofactor catabolic process;cofactor metabolic process;heme catabolic process;heme metabolic process;heterocycle catabolic process;heterocycle metabolic process;metabolic process;nitrogen compound metabolic process;pigmen…	Porphyrin and chlorophyll metabolism;Riboflavin metabolism
BMP15	0,0214082842480688	NA	0,161543525470488	NA	NA	0,00987950012764829	NA	NA	NA	2	0	1	0,0914759048592785	NA	0,00987950012764829	bone morphotic protein 15 [Source:VGNC Symbol;Acc:VGNC:85840]	0	6347432	43291788	0	0	0	3452267	0	26928434	204837013333333	355887026666667	0	0,796942913647994	NA	-Inf	-3,21088182862017	Inf	NA	anatomical structure development;biological regulation;BMP signaling pathway;cell development;cell surface receptor linked signaling pathway;cellular developmental process;cellular process;cellular response to stimulus;developmental process;enzyme linked receptor protein signaling pathway;female gamete generation;gamete generation;granulosa cell development;multicellular organismal process;multic…
BOLA1	0,664529491206033	NA	0,380278962873197	0,463779787480674	NA	0,370540607942879	NA	NA	NA	2	0	2	0,522404227039615	NA	0,417160197711776	bolA family member 1 [Source:VGNC Symbol;Acc:VGNC:85860]	0	0	0	0	0	0	0	0	0	0	0	0	NA	NA	NA	-0,324565057199446	NA	NA
BOLA2	0,467737732473513	0,428714126270779	0,424636711554093	0,642354847043908	5,78013702997211	0,326546462589405	NA	17,2851184564675	0,124381337190142	3	2	3	0,440362856766128	8,70474989682884	2,24967944653514	None	7209593	4730887	0	5151622	5021955	47817207	4466882	5218876	49344742	487341073333333	398016	498509923333333	-0,292105391272666	4,30503815492181	0,0326904045153163	2,35295475630609	-0,324795795787982	1,95208339861572
BOLA2B	0,467737732473513	0,428714126270779	0,424636711554093	0,642354847043908	5,78013702997211	0,326546462589405	NA	17,2851184564675	0,124381337190142	3	2	3	0,440362856766128	8,70474989682884	2,24967944653514	None	7209593	4730887	0	5151622	5021955	47817207	4466882	5218876	49344742	487341073333333	398016	498509923333333	-0,292105391272666	4,30503815492181	0,0326904045153163	2,35295475630609	-0,324795795787982	1,95208339861572
BORCS5	NA	NA	0,630157524859456	NA	NA	NA	NA	NA	NA	1	0	0	0,630157524859456	NA	NA	BLOC-1 related complex subunit 5 [Source:HGNC Symbol;Acc:HGNC:17950]	0	0	0	0	0	0	0	0	11440283	381342766666667	0	0	-Inf	NA	-Inf	NA	NA	NA
BPHL	0,149125487763333	0,127127540712197	0,145782644880064	NA	0,069587510665293	0,0541678998125612	0,0696213234582044	0,0804675291153681	NA	3	2	2	0,140678557785198	0,0750444262867862	0,0618777052389271	biphenyl hydrolase like [Source:VGNC Symbol;Acc:VGNC:85864]	66704914	6869422	54026086	6126389	47607207	55351566	7175325	49772004	645315	62018918	6314174	547408876666667	0,0258856611213993	-0,906585621035014	-0,180089527164232	-1,18491084993425	0,205975188285632	0,278325228899239	amine metabolic process;carboxylic acid metabolic process;cellular amine metabolic process;cellular amino acid metabolic process;cellular ketone metabolic process;cellular metabolic process;cellular nitrogen compound metabolic process;cellular process;metabolic process;nitrogen compound metabolic process;organic acid metabolic process;oxoacid metabolic process;primary metabolic process;response t…
BPNT1	0,477312075619907	0,301934432345768	0,504777656489448	0,131055391608612	0,178853161067387	0,138547519561813	NA	0,0613869145302122	0,102873394434967	3	2	3	0,428008054818374	0,0821301544825897	0,149485357412604	3'(2'), 5'-bisphosphate nucleotidase 1 [Source:VGNC Symbol;Acc:VGNC:96673]	5345451	43022746	4850478	3877692	37173062	3622365	36319855	4148667	36435465	380806633333333	483273453333333	373912106666667	0,343781138935892	-2,38165403058822	-0,026359425332389	-1,51763377284241	0,370140564268281	-0,864020257745807	3'-phosphoadenosine 5'-phosphosulfate metabolic process;anatomical structure development;cellular lipid metabolic process;cellular metabolic process;cellular nitrogen compound metabolic process;cellular process;dephosphorylation;developmental process;glycerolipid metabolic process;glycerophospholipid metabolic process;heterocycle metabolic process;lipid metabolic process;lipid modification;lipid …	Sulfur metabolism
BRIX1	0,590188799975839	NA	NA	NA	NA	NA	NA	NA	NA	1	0	0	0,590188799975839	NA	NA	biosis of ribosomes BRX1 [Source:NCBI gene (formerly Entrezgene);Acc:100513502]	0	0	0	0	0	26603031	4722787	0	3787772	2836853	0	8867677	-Inf	NA	-1,67766326805888	NA	-Inf	NA	cellular component assembly;cellular component assembly at cellular level;cellular component organization;cellular component organization at cellular level;cellular component organization or biogenesis;cellular component organization or biogenesis at cellular level;cellular macromolecular complex assembly;cellular macromolecular complex subunit organization;cellular process;macromolecular complex…
BRK1	0,54984545614141	0,547759412283201	0,505557844784218	0,337298432121147	0,322788790781678	0,252984337433963	0,130163482073109	0,142991197370888	0,147559976906809	3	3	3	0,53438757106961	0,140238218783602	0,304357186778929	BRICK1 subunit of SCAR/WAVE actin nucleating complex [Source:VGNC Symbol;Acc:VGNC:85884]	671885	6482508	73672766	6929455	71607375	7723758	90356984	7844899	8229982	837019313333333	685621153333333	727131683333333	-0,287849290497582	-1,93000687647711	-0,20304425236623	-0,812121021070212	-0,0848050381313517	-1,1178858554069	actin cytoskeleton organization;actin filament-based process;biological regulation;cell motility;cell surface receptor linked signaling pathway;cellular component assembly;cellular component movement;cellular component organization;cellular component organization at cellular level;cellular component organization or biogenesis;cellular component organization or biogenesis at cellular level;cellula…	Regulation of actin cytoskeleton
BST2	NA	NA	NA	4,69385272741059	12,4456558484185	6,52096056254199	NA	NA	NA	0	0	3	NA	NA	7,88682304612369	bone marrow stromal cell antigen 2 [Source:VGNC Symbol;Acc:VGNC:85897]	0	0	0	0	0	0	0	0	0	0	0	0	NA	NA	NA	NA	NA	NA	B cell activation;biological regulation;cell activation;cell communication;cell proliferation;cell surface receptor linked signaling pathway;cell-cell signaling;cellular process;cellular response to chemical stimulus;cellular response to cytokine stimulus;cellular response to organic substance;cellular response to stimulus;cellular response to type I interferon;cytokine-mediated signaling pathway…
BTAF1	NA	NA	0,669449137193264	NA	NA	0,327395200724156	NA	NA	NA	1	0	1	0,669449137193264	NA	0,327395200724156	B-TFIID TATA-box binding protein associated factor 1 [Source:VGNC Symbol;Acc:VGNC:85899]	0	21589402	0	1994487	15553777	18888592	24519322	0	18749582	14422968	719646733333333	181290796666667	-1,00300729477412	NA	0,329937610602714	-1,03194127437586	-1,33294490537684	NA	biological regulation;negative regulation of binding;negative regulation of biological process;negative regulation of biosynthetic process;negative regulation of cellular biosynthetic process;negative regulation of cellular macromolecule biosynthetic process;negative regulation of cellular metabolic process;negative regulation of cellular process;negative regulation of chromatin binding;negative …
BTF3	0,935625993388182	0,884701269755984	1,16314435147751	0,660209807334436	0,521845756892938	0,650465457899367	0,238861943831454	0,233579849483318	0,181838044405591	3	3	3	0,994490538207224	0,218093279240121	0,610840340708914	basic transcription factor 3 [Source:VGNC Symbol;Acc:VGNC:99597]	10846454	125796	11191726	11337056	9034647	1073013	9788551	7742391	10193408	924145	1153926	103672776666667	0,320359572569085	-2,18901233242878	0,165845972056438	-0,703162302238101	0,154513600512647	-1,48585003019068	biological regulation;biosynthetic process;cellular biosynthetic process;cellular macromolecule biosynthetic process;cellular macromolecule metabolic process;cellular metabolic process;cellular nitrogen compound metabolic process;cellular process;chordate embryonic development;developmental process;embryo development;embryo development ending in birth or egg hatching;establishment of localization…
BTK	1,14288716673112	0,760698583318674	0,874203939877474	0,277210709230953	0,258659376371239	0,333830311863145	0,198995848037041	0,121828137128351	0,150668831102057	3	3	3	0,925929896642423	0,15716427208915	0,289900132488446	Bruton tyrosine kinase [Source:VGNC Symbol;Acc:VGNC:85914]	97845055	809247	87915766	8606471	9049199	8777511	7739332	78911	7788887	780643966666667	888951736666667	881106033333333	0,187440374663249	-2,55862968006404	0,174650926080727	-1,67534697656957	0,0127894485825222	-0,883282703494477	activation of immune response;activation of innate immune response;adaptive immune response;amine transport;anatomical structure development;antigen receptor-mediated signaling pathway;B cell activation;B cell receptor signaling pathway;biological regulation;biosynthetic process;calcium-mediated signaling;cell activation;cell differentiation;cell maturation;cell surface receptor linked signaling …	B cell receptor signaling pathway;Fc epsilon RI signaling pathway;Osteoclast differentiation;Primary immunodeficiency
BUD31	NA	NA	2,76222782912242	NA	NA	NA	NA	NA	NA	1	0	0	2,76222782912242	NA	NA	BUD31 homolog [Source:VGNC Symbol;Acc:VGNC:85921]	0	0	0	12167181	0	0	0	0	17936143	597871433333333	0	4055727	-Inf	NA	-0,559874735084766	NA	-Inf	NA	biological regulation;cellular macromolecule metabolic process;cellular metabolic process;cellular nitrogen compound metabolic process;cellular process;macromolecule metabolic process;metabolic process;mRNA metabolic process;mRNA processing;nitrogen compound metabolic process;nuclear mRNA splicing, via spliceosome;nucleic acid metabolic process;nucleobase-containing compound metabolic process;pri…	Spliceosome
BZW1	0,857331109556639	0,861240757590988	0,887623224584285	0,438661786488979	0,46598534999866	0,439523177582283	0,412466645954128	0,307311406265269	0,283646659363822	3	3	3	0,868731697243971	0,334474903861073	0,448056771356641	basic leucine zipper and W2 domains 1 [Source:VGNC Symbol;Acc:VGNC:95885]	7045169	6066158	6913627	90566266	78500484	8217174	78750125	84219375	8396319	823108966666667	667498466666667	837461633333333	-0,302318910656704	-1,37701271040025	0,0249396643232454	-0,955229136237573	-0,32725857497995	-0,42178357416268	biological regulation;biosynthetic process;cellular biosynthetic process;cellular macromolecule biosynthetic process;cellular macromolecule metabolic process;cellular metabolic process;cellular nitrogen compound metabolic process;cellular process;macromolecule biosynthetic process;macromolecule metabolic process;metabolic process;nitrogen compound metabolic process;nucleic acid metabolic process;…
BZW2	0,550417382577984	NA	0,279944653112848	0,287987864448361	0,372523316120346	0,283277624716851	0,146681739095392	0,161059812160989	NA	2	2	3	0,415181017845416	0,15387077562819	0,314596268428519	basic leucine zipper and W2 domains 2 [Source:VGNC Symbol;Acc:VGNC:85922]	0	0	0	0	0	38906723	0	0	3936869	131228966666667	0	129689076666667	-Inf	-1,43202123544312	-0,0170292359424579	-0,400238926530128	-Inf	-1,031782308913	anatomical structure development;cell differentiation;cellular developmental process;cellular process;developmental process;nervous system development;system development
C11orf54	1,15913658231029	0,780920050037436	1,25919471613846	0,40668109968169	0,398954304823067	0,477245716119393	0,174113635329413	0,182808905124625	0,220588834440418	3	3	3	1,06641711616206	0,192503791631485	0,42762704020805	chromosome 9 C11orf54 homolog [Source:VGNC Symbol;Acc:VGNC:86087]	391658	3779074	37366344	3316467	3514815	3907061	398572	2946047	37866727	357281323333333	38107628	357944766666667	0,093019310867003	-2,46981307410999	0,00267648704323313	-1,31834685398877	0,0903428238237701	-1,15146622012123	metabolic process
C11orf68	NA	NA	0,401899356730826	NA	NA	NA	NA	NA	NA	1	0	0	0,401899356730826	NA	NA	chromosome 2 C11orf68 homolog [Source:VGNC Symbol;Acc:VGNC:85999]	0	23657605	0	0	19709615	20676807	20387547	0	0	6795849	788586833333333	134621406666667	0,21461582564672	NA	0,986182134560163	NA	-0,771566308913443	NA
C14orf93	0,376369414965413	0,273721801714082	0,238277506836491	NA	0,0469232703548711	0,0697152268288721	NA	NA	NA	3	0	2	0,296122907838662	NA	0,0583192485918716	chromosome 7 C14orf93 homolog [Source:VGNC Symbol;Acc:VGNC:86069]	6909957	56905254	60265047	62647234	5742906	57603125	59229023	60950086	5736024	59179783	62089957	59226473	0,0692555260899655	NA	0,00113776817586913	-2,34415206395576	0,0681177579140966	NA
C15orf48	0,835637536349717	0,779823578127947	0,736667496618546	0,601005780412725	0,548222190529747	0,536958757758902	0,29569365344739	0,177547276584412	0,316886641667142	3	3	3	0,784042870365403	0,263375857232982	0,562062242900458	chromosome 1 C15orf48 homolog [Source:VGNC Symbol;Acc:VGNC:85961]	70774266	965553	9520748	8013978	6364257	7754787	964101	52215938	98434125	823533876666667	875123486666667	7377674	0,0876586092103314	-1,57380943632134	-0,15866195594136	-0,48020263737069	0,246320565151692	-1,09360679895065
C16orf54	NA	NA	7,59426466723844	NA	NA	NA	NA	NA	NA	1	0	0	7,59426466723844	NA	NA	chromosome 3 C16orf54 homolog [Source:VGNC Symbol;Acc:VGNC:86013]	0	0	0	0	0	0	0	0	0	0	0	0	NA	NA	NA	NA	NA	NA
C17orf75	0,800287742981187	NA	0,284233908603868	NA	NA	NA	0,71460062218444	NA	NA	2	1	0	0,542260825792527	0,71460062218444	NA	chromosome 12 C17orf75 homolog [Source:VGNC Symbol;Acc:VGNC:85925]	0	0	0	14260649	13384049	15908984	19341064	0	1820347	125148446666667	0	14517894	-Inf	0,39815021963332	0,214191803248365	NA	-Inf	NA
C19orf12	0,838491768116614	0,696452085477246	0,898938890585223	0,244139446482355	0,219222641607744	0,245142953971334	0,123423996638649	0,152697816513159	0,0833420309242219	3	3	3	0,811294248059694	0,119821281358677	0,236168347353811	chromosome 6 C19orf12 homolog [Source:VGNC Symbol;Acc:VGNC:86055]	85570336	8001561	9368996	6756833	67720734	62229285	64585355	70866625	6102163	654912033333333	86425302	658394496666667	0,40015260044645	-2,75934109321484	0,00765113740303217	-1,7804096406041	0,392501463043418	-0,978931452610739
C1QB	NA	NA	23,0630759436734	NA	6,78094644105305	11,303541358179	NA	NA	NA	1	0	2	23,0630759436734	NA	9,042243899616	complement C1q B chain [Source:VGNC Symbol;Acc:VGNC:85977]	0	0	0	0	0	0	0	0	0	0	0	0	NA	NA	NA	-1,35083220177426	NA	NA	activation of immune response;anatomical structure development;biological regulation;complement activation;complement activation, classical pathway;defense response;developmental process;humoral immune response;immune effector process;immune response;immune system process;innate immune response;inner ear development;macromolecule metabolic process;metabolic process;positive regulation of biologic…	Chagas disease (American trypanosomiasis);Complement and coagulation cascades;Prion diseases;Staphylococcus aureus infection;Systemic lupus erythematosus
C1QC	3,71959209994431	NA	4,98994774695418	NA	NA	2,49985764368853	NA	NA	NA	2	0	1	4,35476992344924	NA	2,49985764368853	complement C1q C chain [Source:VGNC Symbol;Acc:VGNC:85978]	0	0	0	1766021	0	0	0	0	0	0	0	588673666666667	NA	NA	Inf	-0,800750556751569	-Inf	NA	activation of immune response;biological regulation;complement activation;complement activation, classical pathway;defense response;humoral immune response;immune effector process;immune response;immune system process;innate immune response;macromolecule metabolic process;metabolic process;negative regulation of biological process;negative regulation of cell differentiation;negative regulation of…	Chagas disease (American trypanosomiasis);Complement and coagulation cascades;Prion diseases;Staphylococcus aureus infection;Systemic lupus erythematosus
C3	0,0391043291489887	NA	0,0633930097373265	0,0524287834461826	0,124624849156345	0,104769199395131	0,0404652567654236	NA	NA	2	1	3	0,0512486694431576	0,0404652567654236	0,0939409439992198	complement C3 [Source:VGNC Symbol;Acc:VGNC:99600]	1781332	16738773	20537016	11361208	11345302	9356358	170823	9722274	9404392	120696553333333	183630363333333	106876226666667	0,605420150102024	-0,340830798889972	-0,175443499858157	0,874239542345373	0,780863649960182	-1,21507034123535	activation of immune response;biological regulation;carboxylic acid metabolic process;cell surface receptor linked signaling pathway;cellular ketone metabolic process;cellular lipid metabolic process;cellular metabolic process;cellular process;cellular response to stimulus;complement activation;complement activation, alternative pathway;complement activation, classical pathway;defense response;fa…	Chagas disease (American trypanosomiasis);Complement and coagulation cascades;ko05152;Leishmaniasis;Phagosome;Staphylococcus aureus infection;Systemic lupus erythematosus
C4A	0,0839867328059404	0,0875505264965609	0,0700634265733038	0,0531710512794511	0,156063161678702	0,132069961349372	NA	NA	NA	3	0	3	0,0805335619586017	NA	0,113768058102508	complement C4A (Rodgers blood group) [Source:NCBI gene (formerly Entrezgene);Acc:445467]	6428702	5504544	62135125	4989422	54490766	5108098	7122298	55772184	6361862	63537928	60489195	518219886666667	-0,0709405826978214	NA	-0,294053663950933	0,498433509061083	0,223113081253111	NA	activation of immune response;biological regulation;complement activation;complement activation, classical pathway;defense response;humoral immune response;immune effector process;immune response;immune system process;inflammatory response;innate immune response;macromolecule metabolic process;metabolic process;positive regulation of apoptotic cell clearance;positive regulation of biological proc…	Complement and coagulation cascades;Staphylococcus aureus infection;Systemic lupus erythematosus
C4orf3	12,7373223558695	NA	11,1211580577935	2,36560334868313	3,58246262071599	3,17447863998938	NA	NA	NA	2	0	3	11,9292402068315	NA	3,0408482031295	chromosome X C4orf3 homolog [Source:VGNC Symbol;Acc:VGNC:107133]	0	0	0	0	0	22726104	0	0	0	0	0	7575368	NA	NA	Inf	-1,97195645329009	-Inf	NA
CA13	0,688390834489923	NA	0,857428168259937	0,364363861852879	NA	0,339865841030755	1,46830076401605	0,259826886401213	NA	2	2	2	0,77290950137493	0,864063825208633	0,352114851441817	carbonic anhydrase 13 [Source:VGNC Symbol;Acc:VGNC:98745]	0	35521164	0	29863453	0	26149982	37879742	0	34862445	242473956666667	11840388	18671145	-1,03411344277412	0,160838381494256	-0,377019397537981	-1,13425342315687	-0,657094045236134	1,29509180465113	anion transport;bicarbonate transport;cellular metabolic process;cellular process;establishment of localization;inorganic anion transport;ion transport;metabolic process;one-carbon metabolic process;organic anion transport;small molecule metabolic process;transport	Nitrogen metabolism
CAB39	0,855950866777364	0,740268000281663	0,904681762435628	0,396616471474748	0,329333673862382	0,340515719858557	0,228726912672169	0,146534669801305	0,305641047290721	3	3	3	0,833633543164885	0,226967543254732	0,355488621731896	calcium binding protein 39 [Source:VGNC Symbol;Acc:VGNC:95936]	8427458	9115434	8007751	8933256	8655342	9991899	100759375	7297004	9456054	89429985	8516881	9193499	-0,0704334418415951	-1,87692732452298	0,0398554145194014	-1,22960994528087	-0,110288856360996	-0,647317379242108	activation of protein kinase activity;biological regulation;cell cycle arrest;cell cycle process;cell surface receptor linked signaling pathway;cellular component assembly;cellular component organization;cellular component organization or biogenesis;cellular hypotonic response;cellular process;cellular response to abiotic stimulus;cellular response to chemical stimulus;cellular response to endoge…	mTOR signaling pathway
CAB39L	NA	NA	NA	NA	NA	NA	NA	0,171362598156909	NA	0	1	0	NA	0,171362598156909	NA	calcium binding protein 39 like [Source:VGNC Symbol;Acc:VGNC:86106]	0	0	0	0	0	0	0	0	0	0	0	0	NA	NA	NA	NA	NA	NA	biological regulation;cell cycle arrest;cell cycle process;cell surface receptor linked signaling pathway;cellular process;cellular response to chemical stimulus;cellular response to endogenous stimulus;cellular response to hormone stimulus;cellular response to insulin stimulus;cellular response to organic substance;cellular response to peptide hormone stimulus;cellular response to stimulus;enzym…	mTOR signaling pathway
CACYBP	6,4952396210438	0,52689043925989	5,40462543193223	10,9441061713807	7,66201398144937	7,34332745224654	NA	NA	NA	3	0	3	4,14225183074531	NA	8,64981586835886	calcyclin binding protein [Source:VGNC Symbol;Acc:VGNC:86133]	33151684	23889328	0	8117198	7048778	71718086	7016985	85193875	71343375	755690333333333	190136706666667	74459282	-1,99075809115734	NA	-0,0213434636346901	1,06225415616854	-1,96941462752265	NA	aging;biological regulation;cardiac cell differentiation;cardiac muscle cell differentiation;cell differentiation;cellular developmental process;cellular process;cellular response to calcium ion;cellular response to chemical stimulus;cellular response to inorganic substance;cellular response to metal ion;cellular response to stimulus;developmental process;muscle cell differentiation;negative regu…	Wnt signaling pathway
CAD	0,457883987699047	0,472505782732183	0,44547709507805	0,274898923937776	0,215610449449558	0,204201340999004	0,186844448024723	0,0690907292801111	0,0692361556372657	3	3	3	0,458622288503093	0,108390444314033	0,231570238128779	carbamoyl-phosphate synthetase 2, aspartate transcarbamylase, and dihydroorotase [Source:VGNC Symbol;Acc:VGNC:97042]	9951765	9035772	91911164	10001289	10027406	10585628	10377523	9383692	102149125	99920425	939288446666667	102047743333333	-0,0892113492691949	-2,0810688953916	0,0303927607989412	-0,98585662271984	-0,119604110068136	-1,09521227267176	amide biosynthetic process;amine biosynthetic process;amine catabolic process;amine metabolic process;anatomical structure development;anatomical structure morphogenesis;arginine biosynthetic process;arginine metabolic process;biological regulation;biosynthetic process;body fluid secretion;carbamoyl phosphate biosynthetic process;carbamoyl phosphate metabolic process;carboxylic acid biosynthetic …	Alanine, aspartate and glutamate metabolism;Pyrimidine metabolism
CALR	0,243937208219081	0,385498561362104	0,258841264724164	0,138023458990504	0,133419505198719	0,211556515105681	0,0561785457155328	0,051358293700998	0,054041076961887	3	3	3	0,29609234476845	0,0538593054594726	0,160999826431635	calreticulin [Source:VGNC Symbol;Acc:VGNC:86149]	82007344	10458956	104376825	11316206	103792056	11450696	10872021	11915029	10635466	111408386666667	96991243	110487025333333	-0,199931438415295	-2,4587796604116	-0,0119808792236146	-0,87898805824645	-0,18795055919168	-1,57979160216515	actin cytoskeleton organization;actin filament-based process;aging;antigen processing and presentation;antigen processing and presentation of exogenous antigen;antigen processing and presentation of exogenous peptide antigen;antigen processing and presentation of exogenous peptide antigen via MHC class I;antigen processing and presentation of exogenous peptide antigen via MHC class I, TAP-depende…	Antigen processing and presentation;Chagas disease (American trypanosomiasis);Phagosome;Protein processing in endoplasmic reticulum
CALU	0,555418636141882	0,45668033321556	0,545385287815982	0,690372228501096	0,272914383045527	0,230857755239462	0,651855116231569	1,77556662564646	0,128381019682579	3	3	3	0,519161419057808	0,851934253853535	0,398048122262028	calumenin [Source:VGNC Symbol;Acc:VGNC:86151]	8101398	78944016	8615132	8695935	8349727	8372588	7639866	78316016	7620945	769747086666667	820364386666667	847275	0,0918803614938928	0,714558923004665	0,13844579903613	-0,383240318156543	-0,0465654375422374	1,09779924116121	biological regulation;blood coagulation;cell activation;cellular process;coagulation;establishment of localization;establishment of localization in cell;exocytosis;hemostasis;multicellular organismal process;platelet activation;platelet degranulation;regulation of biological quality;regulation of body fluid levels;secretion;secretion by cell;transport;vesicle-mediated transport
CALU	0,555418636141882	0,45668033321556	0,545385287815982	0,690372228501096	0,272914383045527	0,230857755239462	0,651855116231569	1,77556662564646	0,128381019682579	3	3	3	0,519161419057808	0,851934253853535	0,398048122262028	calumenin [Source:VGNC Symbol;Acc:VGNC:86151]	28594031	27795309	0	29993467	24472303	25174836	20447334	0	2081821	137551813333333	187964466666667	265468686666667	0,450484797835845	0,714558923004665	0,948566539410572	-0,383240318156543	-0,498081741574727	1,09779924116121	biological regulation;blood coagulation;cell activation;cellular process;coagulation;establishment of localization;establishment of localization in cell;exocytosis;hemostasis;multicellular organismal process;platelet activation;platelet degranulation;regulation of biological quality;regulation of body fluid levels;secretion;secretion by cell;transport;vesicle-mediated transport
CAMK2D	0,428091388376623	0,325269749627113	0,308993784673436	0,432253033302148	0,36915743473785	0,355124315720092	0,238284062728541	0,128468607203852	0,15964757245722	3	3	3	0,354118307559057	0,175466747463204	0,385511594586697	calcium/calmodulin dependent protein kinase II delta [Source:VGNC Symbol;Acc:VGNC:97911]	7780189	6634831	71363234	7813503	7365148	7127169	6287176	6276877	66714195	641182416666667	718378113333333	743527333333333	0,164008533892757	-1,01303377886956	0,213650916597711	0,122542819529977	-0,0496423827049536	-1,13557659839954	biological regulation;calcium ion homeostasis;calcium ion transport;calcium-mediated signaling;cardiac muscle contraction;cation homeostasis;cation transport;cell communication;cell cycle process;cell growth;cell growth involved in cardiac muscle cell development;cell surface receptor linked signaling pathway;cell-cell signaling;cellular calcium ion homeostasis;cellular cation homeostasis;cellula…	Calcium signaling pathway;ErbB signaling pathway;Gastric acid secretion;Glioma;GnRH signaling pathway;ko05152;Long-term potentiation;Melanogenesis;Neurotrophin signaling pathway;Olfactory transduction;Oocyte meiosis;Phototransduction - fly;Wnt signaling pathway
CAMK2D	0,428091388376623	0,325269749627113	0,308993784673436	0,432253033302148	0,36915743473785	0,355124315720092	0,238284062728541	0,128468607203852	0,15964757245722	3	3	3	0,354118307559057	0,175466747463204	0,385511594586697	calcium/calmodulin dependent protein kinase II delta [Source:VGNC Symbol;Acc:VGNC:97911]	35870082	416009	3289069	4416684	42458977	44833715	37893453	36510484	4041812	38274019	36787224	43819844	-0,0571605872987362	-1,01303377886956	0,195218947763905	0,122542819529977	-0,252379535062642	-1,13557659839954	biological regulation;calcium ion homeostasis;calcium ion transport;calcium-mediated signaling;cardiac muscle contraction;cation homeostasis;cation transport;cell communication;cell cycle process;cell growth;cell growth involved in cardiac muscle cell development;cell surface receptor linked signaling pathway;cell-cell signaling;cellular calcium ion homeostasis;cellular cation homeostasis;cellula…	Calcium signaling pathway;ErbB signaling pathway;Gastric acid secretion;Glioma;GnRH signaling pathway;ko05152;Long-term potentiation;Melanogenesis;Neurotrophin signaling pathway;Olfactory transduction;Oocyte meiosis;Phototransduction - fly;Wnt signaling pathway
CAMK2G	0,578718830401543	0,550000570113106	0,593439198940599	0,200416362815415	0,241891670054923	0,261979187973297	NA	0,255960766569996	NA	3	1	3	0,574052866485083	0,255960766569996	0,234762406947878	calcium/calmodulin dependent protein kinase II gamma [Source:VGNC Symbol;Acc:VGNC:86157]	27185041	33528984	30470076	37605316	32537426	36037867	39643316	0	33339195	243275036666667	303947003333333	353935363333333	0,321231507368254	-1,16526091351563	0,540897627653123	-1,28998220090371	-0,219666120284869	0,124721287388077	anatomical structure development;biological regulation;calcium ion transport;cation transport;cell communication;cell cycle process;cell differentiation;cell surface receptor linked signaling pathway;cell-cell signaling;cellular component assembly;cellular component organization;cellular component organization or biogenesis;cellular developmental process;cellular macromolecule metabolic process;c…	Calcium signaling pathway;ErbB signaling pathway;Gastric acid secretion;Glioma;GnRH signaling pathway;ko05152;Long-term potentiation;Melanogenesis;Neurotrophin signaling pathway;Olfactory transduction;Oocyte meiosis;Phototransduction - fly;Wnt signaling pathway
CANX	0,365068199780158	0,34952226630266	0,37237300195745	0,569565566880584	0,178026552084604	0,192296312828653	0,102019757421129	0,0739462094913716	0,101074629874561	3	3	3	0,362321156013423	0,0923468655956872	0,31329614393128	calnexin [Source:VGNC Symbol;Acc:VGNC:86167]	13874812	15495154	16248061	16044964	14844075	14999319	14050985	14080624	14612492	142480336666667	15206009	152961193333333	0,0938787195755861	-1,97213414782532	0,102402853223574	-0,209742034500534	-0,00852413364798793	-1,76239211332479	aging;antigen processing and presentation;antigen processing and presentation of exogenous antigen;antigen processing and presentation of exogenous peptide antigen;antigen processing and presentation of exogenous peptide antigen via MHC class II;antigen processing and presentation of peptide antigen;antigen processing and presentation of peptide antigen via MHC class I;antigen processing and pres…	Antigen processing and presentation;Phagosome;Protein processing in endoplasmic reticulum
CAP1	0,574330505726806	0,411621282042267	0,359323862593973	0,312542135001852	0,169129268386617	0,166200748823277	0,305060056875726	0,347895159576543	0,277815539807816	3	3	3	0,448425216787682	0,310256918753362	0,215957384070582	cyclase associated actin cytoskeleton regulatory protein 1 [Source:VGNC Symbol;Acc:VGNC:96936]	788236	8257999	84819725	102895125	10314823	99856944	102486344	11674691	10748291	108905388	820744383333333	101966766333333	-0,408070454878893	-0,531404026153432	-0,0949763155841594	-1,05412076268988	-0,313094139294734	0,522716736536443	actin cytoskeleton organization;actin filament-based process;activation of adenylate cyclase activity;ameboidal cell migration;anatomical structure morphogenesis;axon guidance;biological regulation;blood coagulation;cell activation;cell migration;cell morphogenesis;cell motility;cellular component morphogenesis;cellular component movement;cellular component organization;cellular component organiz…
CAPN1	0,432029866568968	0,391247779131751	0,405424014510127	0,160280845889095	0,158445671753825	0,162626557663359	0,0863845224225946	0,102398287191822	0,140080976934436	3	3	3	0,409567220070282	0,109621262182951	0,160451025102093	calpain 1 [Source:VGNC Symbol;Acc:VGNC:86170]	17705003	17939052	16452481	18973327	19054831	19528616	21478083	1675883	2161149	199494676666667	17365512	191855913333333	-0,200125302588514	-1,90157260196077	-0,0563270179617197	-1,35196724624311	-0,143798284626795	-0,54960535571766	biological regulation;catabolic process;cellular catabolic process;cellular component disassembly;cellular component disassembly at cellular level;cellular component organization;cellular component organization at cellular level;cellular component organization or biogenesis;cellular component organization or biogenesis at cellular level;cellular macromolecule metabolic process;cellular metabolic …	Alzheimer's disease;Apoptosis;Protein processing in endoplasmic reticulum
CAPN2	0,396713640553777	0,405395373683015	0,376546447357723	0,202399891934903	0,213653021860258	0,206761739390721	0,119600527277796	0,085476466720981	0,102412780514667	3	3	3	0,392885153864838	0,102496591504481	0,207604884395294	calpain 2 [Source:VGNC Symbol;Acc:VGNC:95630]	1985142	20799356	21012669	2157222	23784919	2426651	22879531	21091958	23726489	225659926666667	205544816666667	23207883	-0,134697252225666	-1,9385317189261	0,0404646841023892	-0,920267266130199	-0,175161936328055	-1,01826445279591	anatomical structure development;anatomical structure formation involved in morphogenesis;biological regulation;blastocyst development;cellular process;cellular response to acid;cellular response to amine stimulus;cellular response to amino acid stimulus;cellular response to chemical stimulus;cellular response to endogenous stimulus;cellular response to organic nitrogen;cellular response to organ…
CAPNS1	0,427685201423077	0,384159930069354	0,373914681461296	0,204096388997012	0,198154893781206	0,224601957324971	0,087915027955699	0,0766816490839022	0,0875499037307565	3	3	3	0,395253270984576	0,0840488602567859	0,208951080034396	calpain small subunit 1 [Source:VGNC Symbol;Acc:VGNC:96937]	23314294	2430331	26221612	25089742	25323534	25162652	25041666	25257156	2677525	256913573333333	24613072	25191976	-0,0618583788478529	-2,23347724083336	-0,0283188249865212	-0,919612186159914	-0,0335395538613316	-1,31386505467344	biological regulation;cellular component disassembly;cellular component disassembly at cellular level;cellular component organization;cellular component organization at cellular level;cellular component organization or biogenesis;cellular component organization or biogenesis at cellular level;cellular process;extracellular matrix disassembly;extracellular matrix organization;extracellular structu…
CAPZA1	0,431909398075473	0,401900727823873	0,405241837524987	0,19548986277432	0,18790809875782	0,196451555740547	0,0812689059355159	0,092121286108163	0,0815573512067956	3	3	3	0,413017321141444	0,0849825144168248	0,193283172424229	capping actin protein of muscle Z-line subunit alpha 1 [Source:VGNC Symbol;Acc:VGNC:86183]	6658645	8440592	69438194	102150006	86399125	10867285	12733845	9260681	1167840	112243086666667	734768546666667	990739936666667	-0,611264813247171	-2,28096435165307	-0,180048275133365	-1,0954862473039	-0,431216538113807	-1,18547810434916	actin filament capping;barbed-end actin filament capping;biological regulation;blood coagulation;cellular component assembly;cellular component movement;cellular component organization;cellular component organization or biogenesis;cellular process;coagulation;defense response;hemostasis;immune response;immune system process;innate immune response;macromolecular complex assembly;macromolecular com…
CAPZA2	0,436621767152124	0,459710449862224	0,462324777468436	0,23776958135849	0,207624930330951	0,200135043843552	0,165989002713161	0,0775231422289492	0,0664296454629755	3	3	3	0,452885664827594	0,103313930135029	0,215176518510997	capping actin protein of muscle Z-line subunit alpha 2 [Source:VGNC Symbol;Acc:VGNC:103910]	25409506	24700303	23360147	29066203	2506213	28394234	3174051	20868069	28698806	271024616666667	244899853333333	275075223333333	-0,146231984968563	-2,13211208421169	0,0214023037369341	-1,07362622450883	-0,167634288705497	-1,05848585970286	actin filament capping;barbed-end actin filament capping;biological regulation;blood coagulation;cellular component assembly;cellular component movement;cellular component organization;cellular component organization or biogenesis;cellular process;coagulation;defense response;hemostasis;immune response;immune system process;innate immune response;macromolecular complex assembly;macromolecular com…
CAPZB	0,655269747982145	0,557757499360342	0,573215719473556	0,19527715872924	0,293791253430499	0,432716525147117	0,70617567843249	0,509245195097699	0,119554565357183	3	3	3	0,595414322272014	0,444991812962457	0,307261645768952	capping actin protein of muscle Z-line subunit beta [Source:VGNC Symbol;Acc:VGNC:86184]	40770088	396717	43152888	4717674	48300203	4673769	4479439	51076456	46988325	476197236666667	411982253333333	474048776666667	-0,208977055993834	-0,420115131639655	-0,00652373769664345	-0,954426232635274	-0,202453318297191	0,534311100995619	actin cytoskeleton organization;actin filament capping;actin filament-based process;anatomical structure development;anatomical structure morphogenesis;barbed-end actin filament capping;biological regulation;blood coagulation;cell development;cell morphogenesis;cell projection assembly;cell projection organization;cellular component assembly;cellular component assembly at cellular level;cellular …
CARD18	NA	NA	NA	NA	0,412193096490734	0,643776301106071	NA	NA	NA	0	0	2	NA	NA	0,527984698798403	None	0	0	0	0	142768	15923403	0	0	0	0	0	100667343333333	NA	NA	Inf	NA	-Inf	NA	biological regulation;defense response;inflammatory response;regulation of apoptosis;regulation of biological process;regulation of cell death;regulation of cellular process;regulation of programmed cell death;response to stimulus;response to stress;response to wounding	NOD-like receptor signaling pathway
CARM1	0,324501503424529	NA	NA	NA	NA	0,189992003043441	0,296581023874419	0,154708547562953	0,281361650432568	1	3	1	0,324501503424529	0,244217073956647	0,189992003043441	coactivator associated arginine methyltransferase 1 [Source:VGNC Symbol;Acc:VGNC:86191]	3454389	27376943	32903234	23460385	25467562	23370086	2193449	25163004	20155658	224177173333333	316080223333333	240993443333333	0,495651386476855	-0,41006109524726	0,104354511517128	-0,772286466953105	0,391296874959727	0,362225371705845	anatomical structure morphogenesis;biological regulation;biosynthetic process;bone morphogenesis;cellular biosynthetic process;cellular component organization;cellular component organization at cellular level;cellular component organization or biogenesis;cellular component organization or biogenesis at cellular level;cellular lipid metabolic process;cellular macromolecule biosynthetic process;cel…
CARS1	0,274590897351701	0,268529543559855	0,256366321218735	0,14939295643327	0,132270366325765	0,0921750034786981	NA	NA	NA	3	0	3	0,266495587376764	NA	0,124612775412578	cysteinyl-tRNA synthetase 1 [Source:VGNC Symbol;Acc:VGNC:86196]	56488527	4575909	508148	63853914	65912414	6842214	6483445	6401379	6517331	6467385	510208056666667	660628226666667	-0,342096815176694	NA	0,0306561171680131	-1,09665966277261	-0,372752932344707	NA
CASK	0,594129495302225	NA	0,911501670431836	NA	0,264781877165009	0,368555854044436	NA	NA	NA	2	0	2	0,752815582867031	NA	0,316668865604722	calcium/calmodulin dependent serine protein kinase [Source:HGNC Symbol;Acc:HGNC:1497]	0	0	0	0	0	0	0	0	0	0	0	0	NA	NA	NA	-1,24932146058302	NA	NA	biological adhesion;biological regulation;calcium ion import;calcium ion transmembrane transport;calcium ion transport;cation transport;cell adhesion;cell communication;cell-cell signaling;cellular component organization;cellular component organization at cellular level;cellular component organization or biogenesis;cellular component organization or biogenesis at cellular level;cellular metabolic…	Tight junction
CASP1	0,289565644330362	0,296332512510753	0,29406240239491	0,199589352578998	0,219713106946768	0,194295504812545	NA	NA	NA	3	0	3	0,293320186412008	NA	0,204532654779437	caspase 1, apoptosis-related cysteine peptidase [Source:NCBI gene (formerly Entrezgene);Acc:397319]	2971646	1814927	0	26547056	26058067	27923528	29232003	24212736	28030188	27158309	159552433333333	268428836666667	-4,08929113718345	NA	-0,0168539884811354	-0,520145165490369	-4,07243714870231	NA	activation of caspase activity;apoptosis;biological regulation;cell death;cellular chemical homeostasis;cellular homeostasis;cellular ion homeostasis;cellular process;cellular response to abiotic stimulus;cellular response to chemical stimulus;cellular response to external stimulus;cellular response to mechanical stimulus;cellular response to organic substance;cellular response to stimulus;chemic…	Amyotrophic lateral sclerosis (ALS);Cytosolic DNA-sensing pathway;NOD-like receptor signaling pathway
CASP10	NA	NA	NA	0,347707840970864	0,461402971489116	0,492125717635676	NA	NA	NA	0	0	3	NA	NA	0,433745510031886	caspase 10 [Source:VGNC Symbol;Acc:VGNC:95638]	0	0	0	0	0	0	0	0	0	0	0	0	NA	NA	NA	NA	NA	NA	activation of caspase activity;apoptosis;biological regulation;cell death;cell surface receptor linked signaling pathway;cellular process;cellular response to stimulus;death;defense response;immune response;immune system process;innate immune response;positive regulation of biological process;positive regulation of caspase activity;positive regulation of catalytic activity;positive regulation of …	Apoptosis;ko05152;RIG-I-like receptor signaling pathway
CASP3	0,384504228463477	0,232965118713476	0,246983004594825	0,324956255401199	0,189967481332912	0,21715762315635	NA	0,0455851202285888	0,0837213523041824	3	2	3	0,288150783923926	0,0646532362663856	0,244027119963487	caspase 3 [Source:VGNC Symbol;Acc:VGNC:103911]	4452686	728193	52913152	70213	4951381	68827086	8262948	5688402	7273746	7075032	56753104	628512986666667	-0,318037373249145	-2,15602945248909	-0,170794118514306	-0,239782453962678	-0,147243254734839	-1,91624699852641	activation of caspase activity;activation of caspase activity by cytochrome c;anatomical structure development;anatomical structure formation involved in morphogenesis;apoptosis;apoptotic mitochondrial changes;B cell homeostasis;biological regulation;catabolic process;cell death;cell differentiation;cell fate commitment;cell surface receptor linked signaling pathway;cellular catabolic process;cel…	Alzheimer's disease;Amoebiasis;Amyotrophic lateral sclerosis (ALS);Apoptosis;Colorectal cancer;Epithelial cell signaling in Helicobacter pylori infection;Huntington's disease;ko05152;MAPK signaling pathway;Natural killer cell mediated cytotoxicity;p53 signaling pathway;Parkinson's disease;Pathways in cancer;Toxoplasmosis;Viral myocarditis
CASP4	2,4468157618382	1,73614640270465	2,32706500023853	1,64958630118711	1,52512670915743	2,09282320690967	NA	NA	NA	3	0	3	2,17000905492713	NA	1,7558454057514	None	0	0	0	6860753	64648453	7112779	45414016	0	42592375	293354636666667	0	681279243333333	-Inf	NA	1,21560045761464	-0,305535235012673	-Inf	NA	apoptosis;apoptosis in response to endoplasmic reticulum stress;biological regulation;cell death;cellular process;death;macromolecule metabolic process;metabolic process;primary metabolic process;programmed cell death;protein metabolic process;proteolysis;regulation of apoptosis;regulation of biological process;regulation of cell death;regulation of cellular process;regulation of defense response…
CASP5	2,4468157618382	1,73614640270465	2,32706500023853	1,64958630118711	1,52512670915743	2,09282320690967	NA	NA	NA	3	0	3	2,17000905492713	NA	1,7558454057514	None	0	0	0	6860753	64648453	7112779	45414016	0	42592375	293354636666667	0	681279243333333	-Inf	NA	1,21560045761464	-0,305535235012673	-Inf	NA	anatomical structure development;apoptosis;biological regulation;cell death;cellular developmental process;cellular process;cellular process involved in reproduction;cellular response to abiotic stimulus;cellular response to external stimulus;cellular response to mechanical stimulus;cellular response to stimulus;death;developmental process;developmental process involved in reproduction;developmen…	NOD-like receptor signaling pathway
CASP6	0,66519664330479	0,568038225741473	0,495751767111815	0,249444722985382	0,19783482895748	0,222310111506601	0,123965800804199	0,0900875568518926	0,0774247772103049	3	3	3	0,576328878719359	0,0971593782887988	0,223196554483155	caspase 6 [Source:VGNC Symbol;Acc:VGNC:86202]	5028261	5550173	6498892	5292891	4482303	52270457	5552259	47999992	5564794	530568406666667	5692442	500074656666667	0,101508915776501	-2,56846714869527	-0,0853952787019587	-1,36857755592762	0,186904194478459	-1,19988959276765	apoptosis;cell death;cell differentiation;cellular component disassembly;cellular component disassembly at cellular level;cellular component disassembly involved in apoptosis;cellular component organization;cellular component organization at cellular level;cellular component organization or biogenesis;cellular component organization or biogenesis at cellular level;cellular developmental process;c…	Apoptosis
CASP7	NA	NA	0,168920032473011	NA	NA	0,107468596673362	NA	NA	NA	1	0	1	0,168920032473011	NA	0,107468596673362	caspase 7 [Source:VGNC Symbol;Acc:VGNC:86203]	0	0	0	0	0	0	0	0	0	0	0	0	NA	NA	NA	-0,652425277149546	NA	NA	activation of caspase activity;activation of caspase activity by cytochrome c;apoptosis;biological regulation;cell death;cellular component disassembly;cellular component disassembly at cellular level;cellular component disassembly involved in apoptosis;cellular component organization;cellular component organization at cellular level;cellular component organization or biogenesis;cellular componen…	Alzheimer's disease;Apoptosis
CASP8	0,532631272009328	0,43789855466818	0,544133713746538	0,373461754535064	0,432543380831856	0,407357263221524	NA	NA	NA	3	0	3	0,504887846808015	NA	0,404454132862815	caspase 8 [Source:VGNC Symbol;Acc:VGNC:95639]	0	0	0	45350734	4624027	4672331	49614766	4577978	46813234	474025933333333	0	461047713333333	-Inf	NA	-0,0400499278815838	-0,319986847547471	-Inf	NA	activation of caspase activity;activation of immune response;activation of innate immune response;anatomical structure development;anatomical structure formation involved in morphogenesis;angiogenesis;apoptosis;B cell activation;biological regulation;cell activation;cell death;cell differentiation;cell differentiation involved in embryonic placenta development;cell surface receptor linked signali…	Alzheimer's disease;Apoptosis;Chagas disease (American trypanosomiasis);Huntington's disease;ko05152;NOD-like receptor signaling pathway;p53 signaling pathway;Pathways in cancer;RIG-I-like receptor signaling pathway;Toll-like receptor signaling pathway;Toxoplasmosis;Viral myocarditis
CASP9	NA	NA	0,393803751625012	NA	NA	NA	NA	NA	NA	1	0	0	0,393803751625012	NA	NA	caspase 9 [Source:VGNC Symbol;Acc:VGNC:96938]	0	0	0	0	0	0	0	0	0	0	0	0	NA	NA	NA	NA	NA	NA	activation of caspase activity;activation of caspase activity by cytochrome c;aging;anatomical structure formation involved in morphogenesis;apoptosis;biological regulation;cell death;cell differentiation;cell surface receptor linked signaling pathway;cellular developmental process;cellular process;cellular response to abiotic stimulus;cellular response to chemical stimulus;cellular response to c…	Alzheimer's disease;Amyotrophic lateral sclerosis (ALS);Apoptosis;Colorectal cancer;Endometrial cancer;Huntington's disease;ko05152;Non-small cell lung cancer;p53 signaling pathway;Pancreatic cancer;Parkinson's disease;Pathways in cancer;Prostate cancer;Small cell lung cancer;Toxoplasmosis;VEGF signaling pathway;Viral myocarditis
CAST	0,406233089364052	0,395005953364724	0,416523127810307	0,227901956311536	0,205581525638361	0,179866603562261	0,159393728113635	0,10571516314879	0,243106765875172	3	3	3	0,405920723513028	0,169405219045866	0,204450028504052	calpastatin [Source:VGNC Symbol;Acc:VGNC:99603]	1222229	9809952	11370043	14125125	14322658	13406534	11472639	14047872	117230414	124145174666667	11134095	13951439	-0,157043889303167	-1,26071967398845	0,168385747067671	-0,989449731973954	-0,325429636370838	-0,2712699420145	biological regulation;catabolic process;macromolecule catabolic process;macromolecule metabolic process;metabolic process;negative regulation of apoptosis;negative regulation of biological process;negative regulation of catalytic activity;negative regulation of cell death;negative regulation of cellular process;negative regulation of endopeptidase activity;negative regulation of hydrolase activit…
CBFB	0,861113206752112	1,0488198278246	0,89861296025571	0,396025158599898	0,464135120732191	0,451240883538448	0,200864530401461	0,154038774400483	0,129150646235499	3	3	3	0,936181998277474	0,161351317012481	0,437133720956846	core-binding factor subunit beta [Source:VGNC Symbol;Acc:VGNC:86221]	0	0	0	0	0	0	0	0	0	0	0	0	NA	-2,53658367020687	NA	-1,098714350485	NA	-1,43786931972187	anatomical structure development;biological regulation;biosynthetic process;cell activation;cell differentiation;cell maturation;cellular biosynthetic process;cellular developmental process;cellular macromolecule biosynthetic process;cellular macromolecule metabolic process;cellular metabolic process;cellular nitrogen compound metabolic process;cellular process;cellular protein metabolic process;…
CBFB	0,861113206752112	1,0488198278246	0,89861296025571	0,396025158599898	0,464135120732191	0,451240883538448	0,200864530401461	0,154038774400483	0,129150646235499	3	3	3	0,936181998277474	0,161351317012481	0,437133720956846	core-binding factor subunit beta [Source:VGNC Symbol;Acc:VGNC:86221]	8628297	8504786	99978125	7698491	7463204	7178983	6803296	6517677	6907534	674283566666667	904363183333333	744689266666667	0,423546823718532	-2,53658367020687	0,143283126505428	-1,098714350485	0,280263697213104	-1,43786931972187	anatomical structure development;biological regulation;biosynthetic process;cell activation;cell differentiation;cell maturation;cellular biosynthetic process;cellular developmental process;cellular macromolecule biosynthetic process;cellular macromolecule metabolic process;cellular metabolic process;cellular nitrogen compound metabolic process;cellular process;cellular protein metabolic process;…
CBL	0,514405231767993	0,511476593008919	0,468717789736477	0,242427619530413	0,250447154825693	0,238402645166277	0,0835738915792783	0,109202800147513	NA	3	2	3	0,498199871504463	0,0963883458633956	0,243759139840794	Cbl proto-onco [Source:VGNC Symbol;Acc:VGNC:86222]	53230734	43006926	35008184	53287113	5180287	50118285	4674966	3197229	49777324	428330913333333	437486146666667	517360893333333	0,0305115310106831	-2,36979402095593	0,272445204003581	-1,03126833520883	-0,241933672992898	-1,3385256857471	biological regulation;cell surface receptor linked signaling pathway;cellular macromolecule metabolic process;cellular metabolic process;cellular process;cellular protein metabolic process;cellular response to chemical stimulus;cellular response to fibroblast growth factor stimulus;cellular response to growth factor stimulus;cellular response to organic substance;cellular response to stimulus;enz…	Bacterial invasion of epithelial cells;Chronic myeloid leukemia;Endocytosis;ErbB signaling pathway;Insulin signaling pathway;Jak-STAT signaling pathway;Pathways in cancer;T cell receptor signaling pathway;Ubiquitin mediated proteolysis
CBR1	0,215862404520527	0,123584169923998	0,200321469781656	0,0602055477239359	0,0545380297071353	0,502161454860068	NA	0,0787757860557678	0,0547935424273289	3	2	3	0,179922681408727	0,0667846642415483	0,205635010763713	None	11628004	12664938	12209979	11856667	106848914	11301236	12578166	11863882	13023089	12488379	121676403333333	112809314666667	-0,037536812529745	-1,42978830717435	-0,146700030306472	0,192708847077732	0,109163217776727	-1,62249715425208	arachidonic acid metabolic process;carboxylic acid metabolic process;cell differentiation;cellular developmental process;cellular ketone metabolic process;cellular lipid metabolic process;cellular metabolic process;cellular process;cofactor metabolic process;cyclooxygenase pathway;developmental process;drug metabolic process;epithelial cell differentiation;fat-soluble vitamin metabolic process;fa…	Arachidonic acid metabolism
CBR3	0,263551654257195	0,196360639440384	0,206875569631931	0,216036918154241	0,224789798433415	0,213505670556643	NA	0,0538747867459538	NA	3	1	3	0,222262621109837	0,0538747867459538	0,218110795714766	carbonyl reductase 3 [Source:VGNC Symbol;Acc:VGNC:86228]	5140836	43765086	40702402	46804387	4077826	39388508	3823928	37324137	41364906	389761076666667	452919493333333	423237183333333	0,216664609665615	-2,04458318567819	0,11887635678666	-0,0272041642846973	0,0977882528789546	-2,01737902139349	catabolic process;cellular catabolic process;cellular ketone metabolic process;cellular metabolic process;cellular process;coenzyme catabolic process;coenzyme metabolic process;cofactor catabolic process;cofactor metabolic process;cognition;fat-soluble vitamin catabolic process;fat-soluble vitamin metabolic process;ketone catabolic process;metabolic process;multicellular organismal process;neurol…	Arachidonic acid metabolism
CCAR1	0,328280416910007	0,252528072383395	0,291388580921171	0,133828324652161	0,108224660244247	0,133993781201395	0,0440170110549599	0,281930755187506	NA	3	2	3	0,290732356738191	0,162973883121233	0,125348922032601	cell division cycle and apoptosis regulator 1 [Source:VGNC Symbol;Acc:VGNC:86238]	7440109	61418094	58624695	5327233	49729992	44949926	60773586	47568188	5711611	55152628	648146263333333	49317416	0,23288978302679	-0,835050855249856	-0,161332419973699	-1,21374205413756	0,39422220300049	0,378691198887706	apoptosis;biological regulation;biosynthetic process;cell cycle;cell death;cellular biosynthetic process;cellular macromolecule biosynthetic process;cellular macromolecule metabolic process;cellular metabolic process;cellular nitrogen compound metabolic process;cellular process;death;gene expression;macromolecule biosynthetic process;macromolecule metabolic process;metabolic process;mRNA metaboli…
CCAR2	0,39952006153294	0,873093120725032	0,743756776056782	0,209515151745614	0,571479587718588	0,497079932742902	1,32929467709196	0,0855677317461582	0,112380100178522	3	3	3	0,672123319438251	0,509080836338879	0,426024890735701	cell cycle and apoptosis regulator 2 [Source:VGNC Symbol;Acc:VGNC:86239]	11577734	10385675	108552445	11493017	10763361	1138228	11072114	9829581	11767079	108895913333333	109395511666667	11212886	0,00660373440148089	-0,400831200907754	0,0422078369776742	-0,657788236068483	-0,0356041025761935	0,256957035160729	apoptotic mitochondrial changes;biological regulation;cell cycle;cellular component organization;cellular component organization at cellular level;cellular component organization or biogenesis;cellular component organization or biogenesis at cellular level;cellular macromolecule metabolic process;cellular metabolic process;cellular nitrogen compound metabolic process;cellular process;cellular res…
CCDC124	0,983995044465717	NA	1,01620776460285	0,323202040538908	NA	0,589231930437409	0,112361527619075	0,137460376795937	NA	2	2	2	1,00010140453428	0,124910952207506	0,456216985488158	coiled-coil domain containing 124 [Source:VGNC Symbol;Acc:VGNC:86251]	0	4614111	0	3789496	0	40693742	35028895	0	320004	223430983333333	1538037	26196234	-0,538739049130715	-3,00117440512037	0,229530163970468	-1,13235422242737	-0,768269213101184	-1,868820182693	cell cycle;cell division;cellular process
CCDC170	NA	NA	NA	NA	NA	NA	NA	NA	0,0914897517774102	0	1	0	NA	0,0914897517774102	NA	coiled-coil domain containing 170 [Source:VGNC Symbol;Acc:VGNC:86271]	0	0	0	0	0	0	0	0	0	0	0	0	NA	NA	NA	NA	NA	NA
CCDC25	1,16325573126724	NA	1,1124356122326	0,401334518391909	0,418193129280418	0,452700928645827	NA	0,0920885133726436	NA	2	1	3	1,13784567174992	0,0920885133726436	0,424076192106051	coiled-coil domain containing 25 [Source:VGNC Symbol;Acc:VGNC:86288]	2692013	33572516	22108291	27974926	2723838	26444434	27639842	24132176	24036691	252695696666667	275336456666667	272192466666667	0,123794550691778	-3,62713987162174	0,107226042832941	-1,4239094987945	0,0165685078588379	-2,20323037282724
CCDC47	0,590490391943608	0,36105108495699	0,59570983426422	0,19820688692205	0,183164278246983	0,189182360022429	NA	0,0577232437694329	0,0445939325842287	3	2	3	0,515750437054939	0,0511585881768308	0,190184508397154	coiled-coil domain containing 47 [Source:VGNC Symbol;Acc:VGNC:97916]	62047387	6647036	6766518	54877305	50384055	5536927	49726535	46319473	4743037	478254593333333	65394309	535435433333333	0,451386264508152	-3,33362478283702	0,162933790077079	-1,43927340335314	0,288452474431073	-1,89435137948388	biological regulation;calcium ion homeostasis;cation homeostasis;cell differentiation;cellular developmental process;cellular process;cellular response to biotic stimulus;cellular response to stimulus;cellular response to stress;chemical homeostasis;developmental process;divalent inorganic cation homeostasis;ER overload response;ER-nucleus signaling pathway;homeostatic process;ion homeostasis;met…
CCDC88A	1,1768373618559	NA	1,18084735204899	NA	1,051634981346	0,342958452710784	NA	NA	NA	2	0	2	1,17884235695244	NA	0,697296717028393	coiled-coil domain containing 88A [Source:VGNC Symbol;Acc:VGNC:86325]	0	0	0	23020229	2183509	22358854	18590742	0	17942613	12177785	0	224047243333333	-Inf	NA	0,879551228392021	-0,757526209600909	-Inf	NA	activation of protein kinase activity;activation of protein kinase B activity;biological regulation;biosynthetic process;cell migration;cell motility;cell projection assembly;cell projection organization;cellular biosynthetic process;cellular component assembly;cellular component assembly at cellular level;cellular component movement;cellular component organization;cellular component organization…
CCDC88B	0,71930144432427	NA	0,216644618788566	0,363564074471141	NA	0,351532697502505	NA	NA	NA	2	0	2	0,467973031556418	NA	0,357548385986823	None	3946533	22854227	0	2619522	26165516	26944873	22362902	0	18643682	136688613333333	207731856666667	26435203	0,603829411163447	NA	0,951567339318419	-0,388286901444245	-0,347737928154972	NA
CCDC9	0,563201062736956	NA	0,691097577730577	0,260364800941611	0,225051009377229	0,246305889840626	NA	NA	NA	2	0	3	0,627149320233767	NA	0,243907233386489	coiled-coil domain containing 9 [Source:VGNC Symbol;Acc:VGNC:86327]	0	17089643	0	23663502	23969834	22454805	20146898	0	1804315	12730016	569654766666667	233627136666667	-1,160074473592	NA	0,875973625858261	-1,36247643660115	-2,03604809945026	NA
CCM2	0,813764980917306	NA	NA	NA	NA	NA	NA	NA	NA	1	0	0	0,813764980917306	NA	NA	CCM2 scaffold protein [Source:VGNC Symbol;Acc:VGNC:86343]	0	0	0	0	0	0	0	0	0	0	0	0	NA	NA	NA	NA	NA	NA	anatomical structure development;anatomical structure morphogenesis;biological regulation;blood vessel endothelial cell differentiation;blood vessel morphogenesis;cell development;cell differentiation;cell junction organization;cell surface receptor linked signaling pathway;cell-cell junction organization;cellular component organization;cellular component organization or biogenesis;cellular devel…
CCR1	1,74385962041879	NA	2,12841079888935	1,16575064335348	0,959355288800459	1,09824344798435	NA	0,503990387832189	NA	2	1	3	1,93613520965407	0,503990387832189	1,07444979337943	C-C motif chemokine receptor 1 [Source:NCBI gene (formerly Entrezgene);Acc:414374]	0	1986574	0	39309457	30502402	3479561	35428855	24924398	40535273	336295086666667	662191333333333	348691563333333	-2,34440766679531	-1,9417115826396	0,0522237572455567	-0,849581636030739	-2,39663142404087	-1,09212994660886	biological adhesion;biological regulation;calcium ion homeostasis;calcium ion transport;cation homeostasis;cation transport;cell adhesion;cell chemotaxis;cell communication;cell migration;cell motility;cell surface receptor linked signaling pathway;cell-cell signaling;cellular calcium ion homeostasis;cellular cation homeostasis;cellular chemical homeostasis;cellular component movement;cellular di…	Chemokine signaling pathway;Cytokine-cytokine receptor interaction
CCT2	0,266337276487571	0,265569897600258	0,350253108370988	0,141845249803765	0,141811052780442	0,141597214288552	0,0896171259530739	0,063980950324386	0,0773363943382242	3	3	3	0,294053427486273	0,0769781568718947	0,14175117229092	chaperonin containing TCP1 subunit 2 [Source:VGNC Symbol;Acc:VGNC:86380]	21552872	21205542	20243533	21436275	19597683	19949361	21355567	18647297	21026223	20343029	21000649	20327773	0,0458994063302669	-1,93355727317279	-0,00108233698347607	-1,05271764025527	0,0469817433137429	-0,880839632917515	binding of sperm to zona pellucida;cell recognition;cell-cell recognition;cellular component assembly;cellular component assembly at cellular level;cellular component organization;cellular component organization at cellular level;cellular component organization or biogenesis;cellular component organization or biogenesis at cellular level;cellular macromolecular complex assembly;cellular macromole…
CCT4	0,251907977054067	0,345347424536551	0,276804074242529	0,151480679745548	0,169617936034096	0,163185144057251	0,0688049878125745	0,0848875984965315	0,0838758646471065	3	3	3	0,291353158611049	0,0791894836520708	0,161427919945632	chaperonin containing TCP1 subunit 4 [Source:VGNC Symbol;Acc:VGNC:86382]	25495975	24529816	2754423	23753022	24340352	24143588	25635569	23809989	24910084	24785214	258566736666667	240789873333333	0,0610569761443902	-1,87938819276288	-0,0417049960064041	-0,851878828158186	0,102761972150794	-1,02750936460469	binding of sperm to zona pellucida;cell recognition;cell-cell recognition;cellular macromolecule metabolic process;cellular metabolic process;cellular process;cellular process involved in reproduction;cellular protein metabolic process;'de novo' posttranslational protein folding;'de novo' protein folding;macromolecule metabolic process;metabolic process;primary metabolic process;protein folding;p…
CCT5	0,275919212601757	0,237276795283302	0,250128201791588	0,165824980768488	0,195407312446934	0,155948672288255	0,0730514363063656	0,0645201685315314	0,0687046700059416	3	3	3	0,254441403225549	0,0687587582812795	0,172393655167892	chaperonin containing TCP1 subunit 5 [Source:VGNC Symbol;Acc:VGNC:86383]	17134345	16287781	17052116	15559131	15645539	16431698	15962417	15395578	16282483	158801593333333	168247473333333	158787893333333	0,0833594514258325	-1,88771805156855	-0,000124468364994421	-0,561626770025377	0,083483919790827	-1,32609128154318	binding of sperm to zona pellucida;cell recognition;cell-cell recognition;cellular macromolecule metabolic process;cellular metabolic process;cellular process;cellular process involved in reproduction;cellular protein metabolic process;'de novo' posttranslational protein folding;'de novo' protein folding;macromolecule metabolic process;metabolic process;multi-organism process;primary metabolic pr…
CCT6A	0,243857373197459	0,331536947901308	0,263781261430936	0,133497791300659	0,281348876614089	0,190924030035093	0,0687324156634469	0,0766834235929133	0,0672234496212217	3	3	3	0,279725194176568	0,070879762959194	0,20192356598328	chaperonin containing TCP1 subunit 6A [Source:VGNC Symbol;Acc:VGNC:106569]	37514884	3786747	41122866	36747378	35302244	35231544	38387047	37998806	37442934	37942929	388350733333333	357603886666667	0,0335291385179592	-1,98056451548715	-0,0854686349899108	-0,470200905998179	0,11899777350787	-1,51036360948897	binding of sperm to zona pellucida;cell recognition;cell-cell recognition;cellular macromolecule metabolic process;cellular metabolic process;cellular process;cellular process involved in reproduction;cellular protein metabolic process;'de novo' posttranslational protein folding;'de novo' protein folding;macromolecule metabolic process;metabolic process;primary metabolic process;protein folding;p…
CCT7	0,281894958394335	0,301229548210956	0,275902561699515	0,152259906197764	0,169371368275005	0,159057447869337	0,0833765747442907	0,157868103836492	0,0753424723139594	3	3	3	0,286342356101602	0,105529050298248	0,160229574114035	chaperonin containing TCP1 subunit 7 [Source:VGNC Symbol;Acc:VGNC:86385]	4199066	3952622	41184694	4055835	38756425	38432572	41421044	38071916	40472428	399884626666667	409005246666667	392491156666667	0,0325355313548422	-1,44010088901795	-0,0269236700517198	-0,837600635863607	0,0594592014065621	-0,602500253154346	binding of sperm to zona pellucida;cell recognition;cell-cell recognition;cellular macromolecule metabolic process;cellular metabolic process;cellular process;cellular process involved in reproduction;cellular protein metabolic process;'de novo' posttranslational protein folding;'de novo' protein folding;macromolecule metabolic process;metabolic process;primary metabolic process;protein folding;p…
CCT8	0,281519511147462	0,285715575508198	0,286696175553783	0,179213694675005	0,166952302812142	0,166955808446429	0,0989909043254159	0,104962983739875	0,100781382055561	3	3	3	0,284643754069814	0,101578423373617	0,171040601977859	chaperonin containing TCP1 subunit 8 [Source:VGNC Symbol;Acc:VGNC:86386]	40000122	38845078	4112261	3864676	40534853	39376606	39301797	3994187	41678753	403074733333333	3998927	395194063333333	-0,0114344058067181	-1,48656345627982	-0,0284860762497966	-0,734818607309119	0,0170516704430785	-0,751744848970699	binding of sperm to zona pellucida;cell recognition;cell-cell recognition;cellular component assembly;cellular component assembly at cellular level;cellular component organization;cellular component organization at cellular level;cellular component organization or biogenesis;cellular component organization or biogenesis at cellular level;cellular macromolecule metabolic process;cellular metabolic…
CCZ1	0,637871739206133	0,608513935029756	0,607798907697407	0,353344531809013	0,284549720733996	0,326653894878842	NA	NA	NA	3	0	3	0,618061527311099	NA	0,321516049140617	None	33199195	27021848	0	2305047	25712113	24882812	27860287	32160363	25282078	284342426666667	20073681	24548465	-0,502324184910833	NA	-0,21199656271359	-0,942859709436784	-0,290327622197243	NA	cellular process;establishment of localization;transport;vesicle-mediated transport
CCZ1B	0,637871739206133	0,608513935029756	0,607798907697407	0,353344531809013	0,284549720733996	0,326653894878842	NA	NA	NA	3	0	3	0,618061527311099	NA	0,321516049140617	None	33199195	27021848	0	2305047	25712113	24882812	27860287	32160363	25282078	284342426666667	20073681	24548465	-0,502324184910833	NA	-0,21199656271359	-0,942859709436784	-0,290327622197243	NA	cellular process;establishment of localization;transport;vesicle-mediated transport
CD14	5,96470082865586	5,84209376817993	4,7620064312309	2,05191620597053	1,95987775595312	2,28328257891767	0,808410121691466	2,99579703164133	1,4152990509474	3	3	3	5,52293367602223	1,73983540142673	2,09835884694711	CD14 molecule [Source:VGNC Symbol;Acc:VGNC:86389]	9124994	129983484	9114258	39403866	38796488	41384153	5358598	32091306	47936806	445380306666667	104125334666667	398615023333333	-2,09671663551506	-1,66648397726471	-0,160041683355936	-1,39617338360101	-1,93667495215912	-0,270310593663707	activation of immune response;activation of innate immune response;apoptosis;biological regulation;cell death;cell surface receptor linked signaling pathway;cellular component organization;cellular component organization or biogenesis;cellular membrane organization;cellular process;cellular response to biotic stimulus;cellular response to lipopolysaccharide;cellular response to lipoteichoic acid;…	Amoebiasis;Hematopoietic cell lineage;ko05152;MAPK signaling pathway;Pathogenic Escherichia coli infection;Phagosome;Regulation of actin cytoskeleton;Toll-like receptor signaling pathway
CD163	1,33088890300481	1,09625330869818	1,2711636298814	0,868754528203304	0,797839366857293	0,716440597353328	0,154830441542749	0,769883162608364	0,129227340640225	3	3	3	1,23276861386146	0,351313648263779	0,794344830804642	CD163 molecule [Source:NCBI gene (formerly Entrezgene);Acc:397031]	16522456	17111644	15049364	24554203	23521253	24695775	27470528	24278986	29107322	269522786666667	162278213333333	24257077	-0,731937926233007	-1,81107050624391	-0,152001535193391	-0,634064703841348	-0,579936391039616	-1,17700580240256	acute inflammatory response;acute-phase response;cellular component organization;cellular component organization or biogenesis;cellular membrane organization;cellular process;defense response;endocytosis;establishment of localization;inflammatory response;membrane invagination;membrane organization;receptor-mediated endocytosis;response to stimulus;response to stress;response to wounding;transpor…
CD1A	1,93218642092548	1,95575619723295	1,62454023757396	0,361585126498757	0,739763026900517	0,544284244237326	0,972938368680851	0,504046005986132	1,37151064008816	3	3	3	1,83749428524413	0,949498338251713	0,548544132545533	CD1 antigen [Source:NCBI gene (formerly Entrezgene);Acc:396785]	23244522	22897227	25147911	22108452	231986	23618227	26889228	19258355	25272234	238066056666667	2376322	22975093	-0,00263159692614588	-0,952502382476144	-0,051291235213604	-1,74406016212376	0,048659638287458	0,791557779647613	antigen processing and presentation;antigen processing and presentation of exogenous antigen;antigen processing and presentation of lipid antigen via MHC class Ib;antigen processing and presentation via MHC class Ib;antigen processing and presentation, exogenous lipid antigen via MHC class Ib;immune response;immune system process;response to stimulus	Hematopoietic cell lineage
CD200R1	0,778117483952864	NA	0,781217470750463	0,260080289986591	NA	0,348181507017253	NA	NA	NA	2	0	2	0,779667477351664	NA	0,304130898501922	CD200 receptor 1 [Source:NCBI gene (formerly Entrezgene);Acc:100155169]	0	0	0	18206586	0	19798672	24588584	0	22493145	156939096666667	0	126684193333333	-Inf	NA	-0,308968273798932	-1,35816655999608	-Inf	NA	biological regulation;regulation of biological process;regulation of immune response;regulation of immune system process;regulation of response to stimulus;viral reproduction
CD209	3,55262761673247	2,26777999635831	2,31470614836498	0,892225477373414	0,772760101435292	0,656010019128302	0,760169088785615	0,867291887974937	0,895323373700106	3	3	3	2,71170458715192	0,840928116820219	0,773665199312336	CD209 molecule [Source:NCBI gene (formerly Entrezgene);Acc:100170134]	8333743	6634321	56673957	36211328	35959544	37550553	44744928	41420812	508761	456806133333333	687848656666667	365738083333333	-2,73141894408782	-1,68914563178352	-0,320771162760779	-1,80941873426016	-2,41064778132704	0,120273102476645	activation of immune response;activation of innate immune response;antigen processing and presentation;biological adhesion;biological regulation;cell adhesion;cell recognition;cell surface receptor linked signaling pathway;cell-cell adhesion;cell-cell recognition;cellular component organization;cellular component organization or biogenesis;cellular membrane organization;cellular process;cellular …	ko05152;Measles;Phagosome
CD300LF	0,645994113940744	0,935468558584457	0,806532776867261	0,777099305644107	0,619746320199549	0,745437155622926	0,61550368451256	0,31066353319543	0,588720832743781	3	3	3	0,795998483130821	0,504962683483924	0,714094260488861	None	40209082	2864211	0	59318734	59049477	63364543	5564473	51064008	56192887	543005416666667	229503973333333	605775846666667	-1,24244745868191	-0,656588904259193	0,157817467044345	-0,156651158882102	-1,40026492572625	-0,499937745377092	immune system process
CD40	NA	NA	0,792364672541016	0,746937444501552	0,800133078634003	0,791377214603605	0,368705731126875	0,452491486037518	NA	1	2	3	0,792364672541016	0,410598608582197	0,779482579246387	CD40 molecule [Source:VGNC Symbol;Acc:VGNC:95545]	0	2728951	0	3009618	2894047	29917438	23303457	0	22956441	15419966	909650333333333	296513626666667	-0,761415594566479	-0,948435820805478	0,94329882299888	-0,0236477790097188	-1,70471441756536	-0,924788041795759	B cell activation;B cell proliferation;biological regulation;calcium ion homeostasis;cation homeostasis;cell activation;cell proliferation;cell surface receptor linked signaling pathway;cellular calcium ion homeostasis;cellular cation homeostasis;cellular chemical homeostasis;cellular component assembly;cellular component organization;cellular component organization or biogenesis;cellular divalen…	Allograft rejection;Asthma;Autoimmune thyroid disease;Cell adhesion molecules (CAMs);Cytokine-cytokine receptor interaction;Intestinal immune network for IgA production;Malaria;Primary immunodeficiency;Systemic lupus erythematosus;Toll-like receptor signaling pathway;Toxoplasmosis;Viral myocarditis
CD44	0,848291856553795	0,870522195339433	0,857022800522219	0,462961801396701	0,49027350017108	0,494216424939945	0,348055362051741	0,323986673356069	0,343878548095942	3	3	3	0,858612284138483	0,338640194501251	0,482483908835909	CD44 molecule [Source:VGNC Symbol;Acc:VGNC:99614]	1379214	1344261	15441728	32480047	33284184	3313524	36462194	34009162	36199416	35556924	142254926666667	329664903333333	-1,32165190544906	-1,34225359113022	-0,109130219712902	-0,831525985195755	-1,21252168573616	-0,510727605934461	amine metabolic process;aminoglycan catabolic process;aminoglycan metabolic process;anatomical structure development;anatomical structure morphogenesis;biological adhesion;biological regulation;blood coagulation;branching involved in prostate gland morphogenesis;branching involved in ureteric bud morphogenesis;branching morphogenesis of a tube;carbohydrate catabolic process;carbohydrate metabolic…	ECM-receptor interaction;Hematopoietic cell lineage;Shigellosis
CD46	0,545458062080053	0,44611818941881	0,515265375812165	0,159155199031842	0,183558719561637	0,202201171925586	NA	NA	NA	3	0	3	0,502280542437009	NA	0,181638363506355	CD46 molecule, complement regulatory protein [Source:NCBI gene (formerly Entrezgene);Acc:396922]	2357107	27428914	21130176	28398918	32760092	31524238	3301664	300603	32161803	317462476666667	240433866666667	30894416	-0,400945955433004	NA	-0,0392399764307397	-1,46742444455042	-0,361705979002264	NA	activation of immune response;adaptive immune response;adaptive immune response based on somatic recombination of immune receptors built from immunoglobulin superfamily domains;biological regulation;cellular process;complement activation;complement activation, classical pathway;cytokine production;defense response;extracellular sequestering of receptor ligand;fertilization;humoral immune response…	Complement and coagulation cascades;Measles
CD53	3,81399962954778	3,44893098566216	3,83662851849486	2,51226695992693	2,42405511461072	2,49867779919894	NA	0,975892321354026	NA	3	1	3	3,69985304456827	0,975892321354026	2,47833329124553	CD53 molecule [Source:VGNC Symbol;Acc:VGNC:86421]	0	37151582	0	696797	31486053	7770734	8078114	0	6926357	500149033333333	123838606666667	596243643333333	-2,01389690548359	-1,92267409244535	0,253543930239701	-0,578097752041273	-2,26744083572329	-1,34457634040408	biological regulation;cellular process;cellular response to stimulus;regulation of biological process;regulation of cellular process;response to stimulus;signal transduction
CD58	0,763784869589054	0,649124532897384	0,700134484710516	0,262625682849443	0,313853755181941	0,330939839965722	0,129321746225853	0,0872979161574089	0,0847789597256821	3	3	3	0,704347962398985	0,100466207369648	0,302473092665702	CD58 molecule [Source:VGNC Symbol;Acc:VGNC:86422]	6718413	7019531	6699292	7815068	7838259	8314051	8349826	6752425	7708841	760369733333333	6812412	7989126	-0,15853541762711	-2,80957800530844	0,0713365764537812	-1,21948151688176	-0,229871994080892	-1,59009648842668	biological adhesion;biological regulation;blood coagulation;cell adhesion;cell migration;cell motility;cell-cell adhesion;cellular component movement;cellular process;cellular response to chemical stimulus;cellular response to cytokine stimulus;cellular response to interferon-gamma;cellular response to organic substance;cellular response to stimulus;cellular response to tumor necrosis factor;coag…	Cell adhesion molecules (CAMs)
CD63	2,01602328458892	1,98536666662317	2,55410712330085	0,866276375552156	0,842579647706607	0,932963596989463	0,248594768157142	0,246724627266177	0,275162119946232	3	3	3	2,18516569150431	0,25682717178985	0,880606540082742	CD63 molecule [Source:VGNC Symbol;Acc:VGNC:86424]	11667691	13313852	19580786	14987275	17645719	147957	1360664	19836898	16760797	167347783333333	148541096666667	158095646666667	-0,171987306642021	-3,08887292725941	-0,082051799316106	-1,31117321306857	-0,0899355073259146	-1,77769971419084	biological adhesion;biological regulation;blood coagulation;cell activation;cell adhesion;cell differentiation;cell migration;cell motility;cell-matrix adhesion;cell-substrate adhesion;cellular component movement;cellular developmental process;cellular localization;cellular macromolecule localization;cellular pigment accumulation;cellular pigmentation;cellular process;cellular protein localizatio…	Lysosome
CD68	1,77785276341659	1,81562978969248	2,76080148183213	0,77282611208142	0,779740526966119	0,730985244337476	0,278148178729714	0,228865071815709	0,262308758280199	3	3	3	2,11809467831373	0,25644066960854	0,761183961128339	CD68 molecule [Source:NCBI gene (formerly Entrezgene);Acc:103158530]	23268814	2777824	24519928	3084926	36197362	3627765	49401772	30452322	33679525	378445396666667	25188994	34441424	-0,5872916537351	-3,04607009282499	-0,135940365487294	-1,47645001080176	-0,451351288247806	-1,56962008202323	cellular process;cellular response to chemical stimulus;cellular response to organic substance;cellular response to stimulus;response to chemical stimulus;response to organic substance;response to stimulus	Lysosome
CD72	3,40863167477913	3,34827512906248	3,40657430937742	NA	1,14668640041202	1,32719924509567	0,453015164609689	0,990324261597704	NA	3	2	2	3,38782703773968	0,721669713103697	1,23694282275385	CD72 molecule [Source:VGNC Symbol;Acc:VGNC:86427]	0	22518777	0	32088229	36924832	29686326	0	0	32457516	10819172	7506259	328997956666667	-0,527424117046489	-2,23094960674098	1,60448853096053	-1,45358140735294	-2,13191264800702	-0,77736819938804	axon guidance;biological adhesion;biological regulation;cell adhesion;cellular process;cellular response to stimulus;chemotaxis;locomotion;regulation of biological process;regulation of cellular process;response to chemical stimulus;response to external stimulus;response to stimulus;signal transduction;taxis	B cell receptor signaling pathway
CD86	4,69424980454697	NA	2,13858162105024	1,83247836803523	1,90853669981163	3,39224134709339	NA	NA	NA	2	0	3	3,4164157127986	NA	2,37775213831342	CD86 molecule [Source:VGNC Symbol;Acc:VGNC:86435]	0	0	0	41805965	34265113	31825809	3339599	0	34959816	227852686666667	0	35965629	-Inf	NA	0,658517453672305	-0,522885200704692	-Inf	NA	activation of immune response;activation of innate immune response;aging;B cell activation;biological regulation;cell activation;cell activation involved in immune response;cell communication;cell differentiation;cell proliferation;cell surface receptor linked signaling pathway;cell-cell signaling;cellular developmental process;cellular process;cellular response to biotic stimulus;cellular respon…	Allograft rejection;Autoimmune thyroid disease;Cell adhesion molecules (CAMs);Graft-versus-host disease;Intestinal immune network for IgA production;Rheumatoid arthritis;Systemic lupus erythematosus;Toll-like receptor signaling pathway;Type I diabetes mellitus;Viral myocarditis
CD9	1,37867469054097	1,28673495486373	1,03535852854963	0,657004324365688	0,558245733186955	0,698919258740104	0,281750903958353	0,278464852903235	0,301772525816196	3	3	3	1,23358939131811	0,287329427559261	0,638056438764249	CD9 molecule [Source:VGNC Symbol;Acc:VGNC:103224]	1483243	13144492	159465	2849309	26962897	30906488	44530628	18830264	42557838	353062433333333	146411406666667	287874916666667	-1,2698953671983	-2,10208460070271	-0,294481234754897	-0,951106316294585	-0,975414132443406	-1,15097828440813	anatomical structure development;anatomical structure formation involved in morphogenesis;biological adhesion;biological regulation;blood coagulation;brain development;cell activation;cell adhesion;cell development;cell junction assembly;cell junction organization;cell-cell junction assembly;cell-cell junction organization;cellular component assembly;cellular component assembly at cellular level;…	Hematopoietic cell lineage
CDA	NA	NA	0,0390214695863413	NA	NA	NA	NA	NA	NA	1	0	0	0,0390214695863413	NA	NA	cytidine deaminase [Source:VGNC Symbol;Acc:VGNC:86439]	3756307	4154345	0	45890973	48364855	63768875	67701555	0	7367387	471251416666667	2636884	52674901	-0,837662848845556	NA	0,160618742178574	NA	-0,998281591024129	NA	biological regulation;biosynthetic process;catabolic process;cell surface receptor linked signaling pathway;cellular aromatic compound metabolic process;cellular biosynthetic process;cellular catabolic process;cellular component assembly;cellular component organization;cellular component organization or biogenesis;cellular metabolic compound salvage;cellular metabolic process;cellular nitrogen co…	Drug metabolism - other enzymes;Pyrimidine metabolism
CDC37	0,463422964142483	0,434848741336725	0,532887285813135	0,211546146836912	0,231862256017279	0,215904735631209	0,146920069103982	0,122743328392418	0,118354324434384	3	3	3	0,477052997097448	0,129339240643594	0,2197710461618	cell division cycle 37, HSP90 cochaperone [Source:VGNC Symbol;Acc:VGNC:86450]	197523	1488491	1700571	19903244	17910023	16566381	1751389	17438094	16760295	172374263333333	172143066666667	181265493333333	-0,00193631092252959	-1,8829895026002	0,0725599259086326	-1,11814821771661	-0,0744962368311619	-0,764841284883588	biological regulation;cell division;cellular macromolecule metabolic process;cellular metabolic process;cellular process;cellular protein metabolic process;establishment of localization;establishment of localization in cell;establishment of protein localization;intracellular protein transport;intracellular transport;macromolecule metabolic process;metabolic process;posttranscriptional regulation …
CDC5L	0,691425282733667	1,13514492703091	0,672436494150452	0,113807832240562	0,22121482005952	0,249567469407213	0,132088784272594	0,126044884194338	NA	3	2	3	0,833002234638342	0,129066834233466	0,194863373902432	cell division cycle 5 like [Source:VGNC Symbol;Acc:VGNC:86463]	3419151	31683885	0	31032793	31253434	31346568	30987709	0	31132447	207067186666667	21958465	312109316666667	0,084678254703744	-2,69020204087968	0,591952471293689	-2,09585741557337	-0,507274216589945	-0,594344625306303	biological regulation;biosynthetic process;cellular biosynthetic process;cellular macromolecule biosynthetic process;cellular macromolecule metabolic process;cellular metabolic process;cellular nitrogen compound metabolic process;cellular process;cellular response to stimulus;cellular response to stress;DNA metabolic process;DNA repair;gene expression;intracellular signal transduction;macromolecu…	Spliceosome
CDIPT	0,470976209857733	0,580716155801033	0,496861591385198	0,305414916037477	0,262301279355724	0,238758150100788	0,0826440321997505	0,0754991415358194	0,0966282320363527	3	3	3	0,516184652347988	0,0849238019239742	0,26882478183133	CDP-diacylglycerol--inositol 3-phosphatidyltransferase [Source:VGNC Symbol;Acc:VGNC:86494]	7629891	12690638	9189831	10604903	84753555	11113605	13569133	7549519	11545136	108879293333333	983678666666667	100646211666667	-0,146470588618031	-2,60364638129189	-0,113436738265808	-0,94122110633922	-0,0330338503522235	-1,66242527495267	acylglycerol metabolic process;biosynthetic process;CDP-diacylglycerol metabolic process;cellular biosynthetic process;cellular lipid metabolic process;cellular metabolic process;cellular process;diacylglycerol metabolic process;glycerol ether metabolic process;glycerolipid biosynthetic process;glycerolipid metabolic process;glycerophospholipid biosynthetic process;glycerophospholipid metabolic p…	Glycerophospholipid metabolism;Inositol phosphate metabolism;Phosphatidylinositol signaling system
CDK11A	0,549045687957942	NA	0,720390753929746	0,340842731913978	0,246624159896766	0,358034004190054	NA	0,28890013357045	NA	2	1	3	0,634718220943844	0,28890013357045	0,315166965333599	None	0	2277459	29074492	33668527	29163703	30608525	25713412	0	30040803	185847383333333	172830273333333	311469183333333	-0,104762430403339	-1,13554538794133	0,744971054802602	-1,00999993424173	-0,849733485205941	-0,125545453699597	apoptosis;biological regulation;cell cycle phase;cell cycle process;cell death;cellular component organization;cellular component organization at cellular level;cellular component organization or biogenesis;cellular component organization or biogenesis at cellular level;cellular macromolecule metabolic process;cellular metabolic process;cellular process;cellular protein metabolic process;death;ma…
CDK11B	0,549045687957942	NA	0,720390753929746	0,340842731913978	0,246624159896766	0,358034004190054	NA	0,28890013357045	NA	2	1	3	0,634718220943844	0,28890013357045	0,315166965333599	None	0	2277459	29074492	33668527	29163703	30608525	25713412	0	30040803	185847383333333	172830273333333	311469183333333	-0,104762430403339	-1,13554538794133	0,744971054802602	-1,00999993424173	-0,849733485205941	-0,125545453699597	anatomical structure development;apoptosis;biological regulation;blastocyst development;cell cycle phase;cell cycle process;cell death;cell proliferation;cellular component organization;cellular component organization at cellular level;cellular component organization or biogenesis;cellular component organization or biogenesis at cellular level;cellular macromolecule metabolic process;cellular met…
CDK13	0,69822288548223	0,677041055031954	0,716968458292144	0,373758079468647	0,397980039196166	0,37945612911986	0,141681118312196	0,116302132046993	0,102232024121457	3	3	3	0,697410799602109	0,120071758160215	0,383731415928224	cyclin dependent kinase 13 [Source:VGNC Symbol;Acc:VGNC:86497]	0	36024566	0	6463414	7704092	63632434	57508586	8766194	9059797	785894986666667	120081886666667	684358313333333	-2,71031799954286	-2,53811184731674	-0,199584665810988	-0,861911822218674	-2,51073333373188	-1,67620002509807	alternative nuclear mRNA splicing, via spliceosome;anatomical structure development;biological regulation;cellular macromolecule metabolic process;cellular metabolic process;cellular nitrogen compound metabolic process;cellular process;cellular protein metabolic process;developmental process;hemopoiesis;hemopoietic or lymphoid organ development;macromolecule metabolic process;macromolecule modifi…
CDK5RAP3	0,639577641671159	NA	0,70115840368715	0,376328567493959	0,512487161973327	0,240458459731074	0,175170532221839	0,214025370517306	0,202081633055682	2	3	3	0,670368022679154	0,197092511931609	0,376424729732787	CDK5 regulatory subunit associated protein 3 [Source:VGNC Symbol;Acc:VGNC:86505]	4272839	2663718	3360998	32328264	30031377	32891086	3519091	0	281777	2112287	343251833333333	317502423333333	0,700461556508698	-1,76608036687288	0,587961733854176	-0,83259192149034	0,112499822654522	-0,933488445382543	anatomical structure development;biological regulation;brain development;cell cycle checkpoint;cell cycle process;cell proliferation;cellular macromolecule metabolic process;cellular metabolic process;cellular process;cellular protein metabolic process;cellular response to stimulus;cellular response to stress;developmental process;DNA damage checkpoint;DNA integrity checkpoint;G2/M transition che…
CDKN2AIP	NA	0,411142887059187	0,722955767345652	0,401433426237485	0,64808571136387	0,50874573951308	NA	0,0655814427211362	NA	2	1	3	0,567049327202419	0,0655814427211362	0,519421625704812	CDKN2A interacting protein [Source:VGNC Symbol;Acc:VGNC:105247]	63245766	35955008	0	56681824	51411844	49852746	47106875	64258035	5285862	547411766666667	330669246666667	526488046666667	-0,727237569541008	-3,11211469467263	-0,0562256690846761	-0,126568158879779	-0,671011900456332	-2,98554653579285	biological regulation;cellular process;cellular response to stimulus;cellular response to stress;negative regulation of biological process;negative regulation of cell growth;negative regulation of cellular process;negative regulation of growth;positive regulation of biological process;positive regulation of cell communication;positive regulation of cell growth;positive regulation of cellular proc…
CDS2	0,494178043505896	0,572822013998002	0,69838157421401	0,122499405981535	0,156661387550181	0,195247284101725	NA	NA	NA	3	0	3	0,58846054390597	NA	0,158136025877814	CDP-diacylglycerol synthase 2 [Source:VGNC Symbol;Acc:VGNC:95869]	0	0	0	0	0	5348684	5941766	0	574128	389434866666667	0	178289466666667	-Inf	NA	-1,12716058528844	-1,89577961246162	-Inf	NA	acylglycerol biosynthetic process;acylglycerol metabolic process;biosynthetic process;CDP-diacylglycerol biosynthetic process;CDP-diacylglycerol metabolic process;cellular biosynthetic process;cellular lipid metabolic process;cellular metabolic process;cellular process;diacylglycerol biosynthetic process;diacylglycerol metabolic process;glycerol ether biosynthetic process;glycerol ether metabolic…	Glycerophospholipid metabolism;Phosphatidylinositol signaling system
CDV3	0,389794841972892	0,388536162202346	0,385670275857926	0,268295109010383	0,179611087351618	0,19976654348375	0,186185863452377	0,181476600701008	0,0802625995296804	3	3	3	0,388000426677721	0,149308354561022	0,215890913281917	CDV3 homolog [Source:VGNC Symbol;Acc:VGNC:86525]	7835503	7564399	6858674	8417361	80421266	8414747	68585555	8159877	6994213	73375485	741952533333333	829141153333333	0,016028758657101	-1,37776334507298	0,17631959339725	-0,845755716445638	-0,160290834740149	-0,532007628627341	cell proliferation
CEBPB	4,40885069087406	8,06820227484579	3,77889924940344	3,87073037950237	2,41375390748971	3,97955907024763	NA	NA	NA	3	0	3	5,41865073837443	NA	3,42134778574657	CCAAT enhancer binding protein beta [Source:VGNC Symbol;Acc:VGNC:95883]	0	0	0	3595929	36002285	34804016	3326477	0	36343938	232029026666667	0	355885303333333	-Inf	NA	0,617107059664111	-0,663368896615134	-Inf	NA	acute inflammatory response;acute-phase response;alpha-beta T cell activation;anatomical structure development;biological regulation;biosynthetic process;brown fat cell differentiation;CD4-positive, alpha-beta T cell activation;cell activation;cell differentiation;cell proliferation;cellular biosynthetic process;cellular developmental process;cellular macromolecule biosynthetic process;cellular m…	ko05152
CEBPD	NA	NA	10,1988978856174	NA	NA	NA	NA	NA	NA	1	0	0	10,1988978856174	NA	NA	CCAAT enhancer binding protein delta [Source:VGNC Symbol;Acc:VGNC:86532]	0	0	0	0	0	0	0	0	0	0	0	0	NA	NA	NA	NA	NA	NA	biosynthetic process;cellular biosynthetic process;cellular macromolecule biosynthetic process;cellular macromolecule metabolic process;cellular metabolic process;cellular nitrogen compound metabolic process;cellular process;macromolecule biosynthetic process;macromolecule metabolic process;metabolic process;nitrogen compound metabolic process;nucleic acid metabolic process;nucleobase-containing …
CELF2	0,533576744657725	0,425899753164623	0,468677222740556	0,238889526819029	0,232707709253248	0,223325202713803	0,121947651235055	0,112551411527898	0,120840536780768	3	3	3	0,476051240187634	0,11844653318124	0,231640812928694	CUGBP Elav-like family member 2 [Source:VGNC Symbol;Acc:VGNC:95461]	16437211	15057666	14200642	1338724	13458855	14206128	13012164	1083235	13180494	123416693333333	152318396666667	136840743333333	0,303552651230941	-2,006880894754	0,148960299594807	-1,03922740262585	0,154592351636135	-0,967653492128147	biological regulation;cellular component assembly;cellular component assembly at cellular level;cellular component organization;cellular component organization at cellular level;cellular component organization or biogenesis;cellular component organization or biogenesis at cellular level;cellular macromolecular complex assembly;cellular macromolecular complex subunit organization;cellular macromol…
CENPF	0,136131172031536	NA	0,100828115897307	NA	0,0540069093690323	0,0725901355898225	NA	NA	0,0535882929121066	2	1	2	0,118479643964421	0,0535882929121066	0,0632985224794274	centromere protein F [Source:VGNC Symbol;Acc:VGNC:86548]	16357797	1904234	0	15891998	17911008	18558536	13445464	17307689	14594827	151159933333333	118000456666667	174538473333333	-0,357283344545491	-1,14464944643592	0,207469295817112	-0,904395480771207	-0,564752640362603	-0,240253965664713	anatomical structure development;biological regulation;biosynthetic process;cell cycle;cell cycle checkpoint;cell cycle phase;cell cycle process;cell differentiation;cell division;cell proliferation;cellular biosynthetic process;cellular component assembly;cellular component assembly at cellular level;cellular component organization;cellular component organization at cellular level;cellular compo…
CEP43	NA	NA	0,341275696389209	NA	NA	NA	NA	NA	NA	1	0	0	0,341275696389209	NA	NA	centrosomal protein 43 [Source:VGNC Symbol;Acc:VGNC:86570]	0	0	0	0	0	0	0	0	0	0	0	0	NA	NA	NA	NA	NA	NA
CEPT1	1,05458326090562	NA	NA	NA	0,350457507099277	0,286148469203896	0,100996561473231	0,0386840188666443	NA	1	2	2	1,05458326090562	0,0698402901699375	0,318302988151586	choline/ethanolamine phosphotransferase 1 [Source:VGNC Symbol;Acc:VGNC:86583]	512438	7165205	0	6134107	5602126	5963632	65467004	0	67715836	4439428	409652833333333	5899955	-0,115972010738029	-3,91646963926918	0,410330146936503	-1,72820039670928	-0,526302157674531	-2,1882692425599	alcohol metabolic process;amine biosynthetic process;amine metabolic process;biosynthetic process;CDP-choline pathway;cellular amine metabolic process;cellular biogenic amine biosynthetic process;cellular biogenic amine metabolic process;cellular biosynthetic process;cellular lipid metabolic process;cellular metabolic process;cellular nitrogen compound biosynthetic process;cellular nitrogen compo…	Ether lipid metabolism;Glycerophospholipid metabolism;Phosphonate and phosphinate metabolism
CERT1	1,2065926696249	NA	1,17875028769891	0,383690658308183	0,327264890401723	0,383139642207825	0,174205543874276	0,113903450724107	NA	2	2	3	1,1926714786619	0,144054497299192	0,364698396972577	ceramide transporter 1 [Source:VGNC Symbol;Acc:VGNC:86590]	45415242	2994095	33311203	28539295	28901318	273189	23748205	0	23646168	157981243333333	36222465	28253171	1,19713144600241	-3,04951010100039	0,838659516302654	-1,70942094397782	0,358471929699751	-1,34008915702257
CFD	NA	1,28938944106096	NA	NA	NA	NA	NA	NA	NA	1	0	0	1,28938944106096	NA	NA	complement factor D [Source:VGNC Symbol;Acc:VGNC:86609]	0	0	0	0	0	0	0	0	0	0	0	0	NA	NA	NA	NA	NA	NA	activation of immune response;biological regulation;blood coagulation;cell activation;cellular process;coagulation;complement activation;complement activation, alternative pathway;defense response;establishment of localization;establishment of localization in cell;exocytosis;hemostasis;humoral immune response;immune effector process;immune response;immune system process;innate immune response;mac…
CFDP1	1,2445743095958	0,951963784345945	0,957860117512136	0,454998695167586	0,364073544961906	0,403264646090165	0,142221264120263	0,208335814927336	0,122203433547561	3	3	3	1,05146607048463	0,15758683753172	0,407445628739885	craniofacial development protein 1 [Source:VGNC Symbol;Acc:VGNC:86610]	52584246	0	0	5159853	54624066	5274866	56770727	0	58737805	38502844	17528082	529904186666667	-1,13529687525858	-2,73818335324585	0,460766511928834	-1,36772283882803	-1,59606338718742	-1,37046051441781	biological adhesion;biological regulation;cell adhesion;cellular process;developmental process;multicellular organismal development;multicellular organismal process;negative regulation of apoptosis;negative regulation of biological process;negative regulation of cell death;negative regulation of cellular process;negative regulation of fibroblast apoptosis;negative regulation of programmed cell de…
CFL1	0,405241408572641	0,378319118976607	0,37173559352904	0,175076601759804	0,17938769484829	0,191074971959111	0,105971360120619	0,0850764643402678	0,104628431906376	3	3	3	0,385098707026096	0,098558752122421	0,181846422855735	cofilin 1 [Source:NCBI gene (formerly Entrezgene);Acc:445532]	19405221	24625755	26353518	31018388	33322078	3669575	43169725	40690378	4227834	420461476666667	23461498	336787386666667	-0,84167849321375	-1,96617238434569	-0,320135516854918	-1,08250773280058	-0,521542976358832	-0,883664651545102	actin cytoskeleton organization;actin filament depolymerization;actin filament organization;actin filament-based process;actin polymerization or depolymerization;ameboidal cell migration;anatomical structure morphogenesis;axon guidance;biological regulation;blood coagulation;cell activation;cell cycle cytokinesis;cell cycle process;cell migration;cell motility;cell surface receptor linked signali…	Axon guidance;Fc gamma R-mediated phagocytosis;Regulation of actin cytoskeleton
CHCHD2	3,62777860666191	4,12065182174788	15,1232952571374	3,53233772352038	3,93065531322371	5,35871876865033	NA	NA	NA	3	0	3	7,62390856184907	NA	4,27390393513147	coiled-coil-helix-coiled-coil-helix domain containing 2 [Source:HGNC Symbol;Acc:HGNC:21645]	0	0	0	0	51989145	5886729	9514666	0	8608405	604102366666667	0	36952145	-Inf	NA	-0,709134926134219	-0,834976335442174	-Inf	NA	biological regulation;biosynthetic process;cellular biosynthetic process;cellular macromolecule biosynthetic process;cellular macromolecule metabolic process;cellular metabolic process;cellular nitrogen compound metabolic process;cellular process;macromolecule biosynthetic process;macromolecule metabolic process;metabolic process;nitrogen compound metabolic process;nucleic acid metabolic process;…
CHCHD3	0,627665879279419	0,281920799258741	0,566794726755572	0,528527463214965	0,625458743800318	0,590434473923163	0,260048105058116	0,361403562276578	0,453050869263395	3	3	3	0,49212713509791	0,358167512199363	0,581473560312815	coiled-coil-helix-coiled-coil-helix domain containing 3 [Source:NCBI gene (formerly Entrezgene);Acc:414383]	9859548	9619803	10583508	8220999	74027805	7314948	7666169	8788909	7672245	8042441	10020953	76462425	0,317314364115353	-0,458396583810144	-0,0728824913271538	0,240682527093915	0,390196855442506	-0,699079110904059	biological regulation;cellular component organization;cellular component organization at cellular level;cellular component organization or biogenesis;cellular component organization or biogenesis at cellular level;cellular membrane fusion;cellular membrane organization;cellular process;inner mitochondrial membrane organization;membrane fusion;membrane organization;mitochondrial fusion;mitochondri…
CHID1	0,608687730247315	0,473779352762209	0,497767370769532	0,246921149219172	0,252764966541615	0,204553045854929	NA	0,116617051609126	NA	3	1	3	0,526744817926352	0,116617051609126	0,234746387205239	chitinase domain containing 1 [Source:VGNC Symbol;Acc:VGNC:86644]	0	62370477	0	56870348	56947137	62947625	67219125	4080778	5835172	554595416666667	20790159	589217033333333	-1,4155349018344	-2,17532546284657	0,0873634434235161	-1,16600126131419	-1,50289834525791	-1,00932420153238	amine metabolic process;aminoglycan catabolic process;aminoglycan metabolic process;carbohydrate catabolic process;carbohydrate metabolic process;catabolic process;chitin catabolic process;chitin metabolic process;defense response;immune response;immune system process;innate immune response;macromolecule catabolic process;macromolecule metabolic process;metabolic process;nitrogen compound metabol…
CHMP2A	1,41256278769471	1,16642534191808	1,47877188432801	0,552741685977804	0,646595247351037	0,610321983643636	0,336404257089256	0,292827853323489	0,328572495029743	3	3	3	1,3525866713136	0,319268201814162	0,603219638990826	charged multivesicular body protein 2A [Source:VGNC Symbol;Acc:VGNC:86649]	5487269	50596535	52663887	50957297	43110066	44469895	4356744	50964633	44461215	46331096	527110373333333	46179086	0,186124273134112	-2,0828802653707	-0,00474119206770541	-1,16496573807721	0,190865465201818	-0,917914527293492	biological regulation;cell cycle process;cellular component assembly;cellular component assembly at cellular level;cellular component organization;cellular component organization at cellular level;cellular component organization or biogenesis;cellular component organization or biogenesis at cellular level;cellular macromolecular complex assembly;cellular macromolecular complex subunit organizatio…	Endocytosis
CHMP2B	NA	NA	NA	0,127908428316845	NA	1,01754394771059	NA	0,163478603588101	NA	0	1	2	NA	0,163478603588101	0,572726188013715	charged multivesicular body protein 2B [Source:VGNC Symbol;Acc:VGNC:86650]	0	26484314	0	0	0	21580127	0	0	0	0	882810466666667	719337566666667	Inf	NA	Inf	NA	0,295434785077699	-1,80874374725608	anatomical structure homeostasis;biological regulation;cell cycle process;cellular component organization;cellular component organization at cellular level;cellular component organization or biogenesis;cellular component organization or biogenesis at cellular level;cellular homeostasis;cellular process;cognition;cytokinetic cell separation;cytokinetic process;endosome organization;endosome transp…	Endocytosis
CHMP3	0,854979708151905	1,74210255041098	0,548376492854275	0,507207604130796	0,326813428354104	0,31174141566215	0,221636260594871	0,195901202268096	0,285734281414134	3	3	3	1,04848625047239	0,234423914759034	0,381920816049017	charged multivesicular body protein 3 [Source:VGNC Symbol;Acc:VGNC:106570]	6851906	53126617	48412996	49019223	35482547	4134466	5159597	0	3759238	2972945	566862243333333	4194881	0,931105406217412	-2,16111628356183	0,496737111621745	-1,45696248324733	0,434368294595667	-0,704153800314501	apoptosis;biological regulation;cell cycle;cell death;cellular component assembly;cellular component assembly at cellular level;cellular component organization;cellular component organization at cellular level;cellular component organization or biogenesis;cellular component organization or biogenesis at cellular level;cellular macromolecular complex assembly;cellular macromolecular complex subuni…	Endocytosis
CHMP4A	0,905009557519718	1,09572130388386	1,04799263959441	0,412855488161851	0,64553526134814	0,522936611187507	0,140295649037526	0,156751341387411	0,120365610037592	3	3	3	1,01624116699933	0,13913753348751	0,527109120232499	charged multivesicular body protein 4A [Source:VGNC Symbol;Acc:VGNC:86651]	3596861	3351939	0	35347703	29428455	28122828	27841908	26415992	30103258	28120386	231626666666667	309663286666667	-0,279815040799839	-2,86865925640758	0,139083950855689	-0,947069253260335	-0,418898991655528	-1,92159000314724	cell cycle process;cellular component assembly;cellular component assembly at cellular level;cellular component organization;cellular component organization at cellular level;cellular component organization or biogenesis;cellular component organization or biogenesis at cellular level;cellular macromolecular complex assembly;cellular macromolecular complex subunit organization;cellular membrane or…	Endocytosis
CHMP4B	0,851378866732407	0,84696864150043	0,986080729171371	0,454284930443007	0,436030162348888	0,428016289981466	0,188707565466298	0,152602742888145	0,185593745602987	3	3	3	0,894809412468069	0,175634684652477	0,439443794257787	charged multivesicular body protein 4B [Source:VGNC Symbol;Acc:VGNC:108711]	56951676	63129703	63962184	6886805	5873972	64214812	61425324	60766613	6002364	607385256666667	613478543333333	639408606666667	0,0144009961627828	-2,34900265312157	0,0741262736861882	-1,02590177855384	-0,0597252775234055	-1,32310087456773	biological regulation;cell cycle process;cellular component assembly;cellular component organization;cellular component organization at cellular level;cellular component organization or biogenesis;cellular component organization or biogenesis at cellular level;cellular process;cytokinetic cell separation;cytokinetic process;endosome transport;establishment of chromosome localization;establishment…	Endocytosis
CHMP5	1,00042812564908	NA	NA	NA	0,485080353340618	0,365086402180612	NA	0,207481080142438	NA	1	1	2	1,00042812564908	0,207481080142438	0,425083377760615	charged multivesicular body protein 5 [Source:VGNC Symbol;Acc:VGNC:103920]	0	0	0	21944426	351437	5135291	2623663	0	3572872	206551166666667	0	36147012	-Inf	-2,26956583198332	0,807377186403923	-1,23479977177567	-Inf	-1,03476606020765	biological regulation;cell cycle process;cellular component organization;cellular component organization at cellular level;cellular component organization or biogenesis;cellular component organization or biogenesis at cellular level;cellular process;cytokinetic cell separation;cytokinetic process;endosome to lysosome transport;endosome transport;establishment of chromosome localization;establishm…	Endocytosis
CHMP6	0,463151364950666	0,223993837031869	0,441809416919397	0,318242283692921	0,236341092623797	0,192403816420085	NA	0,224563912059632	NA	3	1	3	0,376318206300644	0,224563912059632	0,248995730912268	charged multivesicular body protein 6 [Source:VGNC Symbol;Acc:VGNC:86653]	3637428	3478185	29182127	39548734	36690934	37792047	3359866	0	32699668	220994426666667	334460856666667	380105716666667	0,597827389935738	-0,744826986845691	0,782390736768053	-0,595832081604448	-0,184563346832315	-0,148994905241244	cell cycle process;cellular component organization;cellular component organization at cellular level;cellular component organization or biogenesis;cellular component organization or biogenesis at cellular level;cellular process;cytokinetic cell separation;cytokinetic process;endosome transport;establishment of chromosome localization;establishment of localization;establishment of localization in …	Endocytosis
CHP1	0,994312792320347	NA	1,00690512312055	0,360115598707566	0,41064345383253	0,386719386274603	0,188201018239668	0,153135354535396	0,181592269566861	2	3	3	1,00060895772045	0,174309547447308	0,385826146271566	calcineurin like EF-hand protein 1 [Source:VGNC Symbol;Acc:VGNC:86657]	0	28377516	0	2859874	2852053	3010876	22888646	0	25311594	160667466666667	9459172	2907601	-0,764292020051404	-2,52115477549803	0,855751477543712	-1,37485545400091	-1,62004349759512	-1,14629932149712	amine metabolic process;aminoglycan catabolic process;aminoglycan metabolic process;biological regulation;calcium ion-dependent exocytosis;carbohydrate catabolic process;carbohydrate metabolic process;catabolic process;cation homeostasis;cation transport;cellular cation homeostasis;cellular chemical homeostasis;cellular component assembly;cellular component organization;cellular component organiz…	Alzheimer's disease;Amyotrophic lateral sclerosis (ALS);Apoptosis;Axon guidance;B cell receptor signaling pathway;Calcium signaling pathway;ko05152;Long-term potentiation;MAPK signaling pathway;Natural killer cell mediated cytotoxicity;Oocyte meiosis;T cell receptor signaling pathway;VEGF signaling pathway;Wnt signaling pathway
CHTOP	0,721566536372655	0,596603723899652	0,533293221408068	NA	0,360624519536646	0,783815413145149	NA	NA	NA	3	0	2	0,617154493893458	NA	0,572219966340897	chromatin target of PRMT1 [Source:VGNC Symbol;Acc:VGNC:86687]	0	0	0	20145402	17632436	18415738	24417914	21809308	27595428	2460755	0	18731192	-Inf	NA	-0,393658314459711	-0,109061850028695	-Inf	NA	biological regulation;biosynthetic process;cellular biosynthetic process;cellular macromolecule biosynthetic process;cellular macromolecule metabolic process;cellular metabolic process;cellular nitrogen compound metabolic process;cellular process;establishment of localization;establishment of localization in cell;establishment of RNA localization;intracellular transport;macromolecule biosynthetic…
CIAO1	1,0241910718188	0,652527679481878	0,637400551216738	0,320773552608403	0,597622914592892	0,641203393106476	0,166906985613979	0,305368897368304	NA	3	2	3	0,77137310083914	0,236137941491141	0,51986662010259	cytosolic iron-sulfur assembly component 1 [Source:VGNC Symbol;Acc:VGNC:86690]	40798285	0	0	3486747	32645691	3132132	29926875	0	31715338	205474043333333	135994283333333	32944827	-0,595410148350907	-1,70779897210094	0,681095795042248	-0,569287312691951	-1,27650594339315	-1,13851165940899	biological regulation;biosynthetic process;cellular biosynthetic process;cellular metabolic process;cellular process;chromosome segregation;cofactor biosynthetic process;cofactor metabolic process;iron-sulfur cluster assembly;metabolic process;metallo-sulfur cluster assembly;positive regulation of biological process;positive regulation of cell proliferation;positive regulation of cellular process…
CISD2	0,405684781307195	0,384734213299673	0,397470167091188	0,188345729313553	0,198057354552023	0,282138908111262	0,0649839884116098	0,0624662555442989	0,0570022082211856	3	3	3	0,395963053899352	0,0614841507256981	0,222847330658946	CDGSH iron sulfur domain 2 [Source:VGNC Symbol;Acc:VGNC:86707]	22025458	23433417	26449306	21153383	20209267	24380645	23336539	16075417	22814534	207421633333333	239693936666667	219144316666667	0,208627044898054	-2,68707935498134	0,0793148942776788	-0,829310143163411	0,129312150620375	-1,85776921181793	aging;autophagy;biological regulation;catabolic process;cellular catabolic process;cellular metabolic process;cellular process;developmental process;metabolic process;mitochondrion degradation;multicellular organismal aging;regulation of autophagy;regulation of biological process;regulation of catabolic process;regulation of cellular catabolic process;regulation of cellular metabolic process;regu…
CKAP4	0,763590177151802	0,41833250568838	0,869296652284507	0,379567731954985	0,485409985994569	0,525394420833882	0,0923811471389852	0,262831715057583	0,380614522091268	3	3	3	0,683739778374896	0,245275794762612	0,463457379594479	cytoskeleton associated protein 4 [Source:VGNC Symbol;Acc:VGNC:86716]	27292303	28399228	291565	24882053	2233128	23101372	22345842	19321867	20997044	20888251	28282677	23438235	0,437226981212834	-1,47904249296635	0,166172233943809	-0,561010688353446	0,271054747269025	-0,918031804612906		Protein processing in endoplasmic reticulum
CKB	0,473126787273296	0,461135703026228	0,579469687409163	0,283987022125172	0,51029704591694	0,348716842579761	0,109506682571064	0,208610898135916	0,164565005901227	3	3	3	0,504577392569562	0,160894195536069	0,381000303540625	creatine kinase B [Source:VGNC Symbol;Acc:VGNC:86718]	127667984	11327296	11452108	1000639	9364746	9908505	960975	7087081	10869039	918862333333333	118487341333333	975988033333333	0,36681230217192	-1,6489632883364	0,0870147300225175	-0,405283421161953	0,279797572149403	-1,24367986717445
CLASP2	1,14444629378345	1,45020832148173	1,03881315701316	0,286198363581632	0,335710027912369	0,432848761816523	NA	NA	NA	3	0	3	1,21115592409278	NA	0,351585717770175	cytoplasmic linker associated protein 2 [Source:VGNC Symbol;Acc:VGNC:86720]	0	0	0	29620416	33557207	3026987	33636586	25317506	29458482	29470858	0	311491643333333	-Inf	NA	0,0799043963061146	-1,78443623824916	-Inf	NA	axon guidance;biological regulation;cell cycle;cell cycle phase;cell cycle process;cell division;cellular component organization;cellular component organization at cellular level;cellular component organization or biogenesis;cellular component organization or biogenesis at cellular level;cellular process;cellular response to stimulus;chemotaxis;cytoskeleton organization;establishment or maintenan…
CLIC1	0,23680804749785	0,223773369412379	0,211758709027	0,22506016151441	0,172490290907345	0,123607226357152	0,0587263501950035	0,0857185157787896	0,0605788819712057	3	3	3	0,22411337531241	0,0683412493149996	0,173719226259636	None	11691889	1290057	12534264	13878885	13758179	14034361	16065698	13803658	15674621	151813256666667	123755743333333	13890475	-0,294802295317864	-1,7134002265472	-0,128201840851248	-0,36747132071656	-0,166600454466615	-1,34592890583064	anion transport;biological adhesion;biological regulation;cell adhesion;cell-cell adhesion;cellular chemical homeostasis;cellular homeostasis;cellular ion homeostasis;cellular process;cellular response to stimulus;chemical homeostasis;chloride transport;establishment of localization;homeostatic process;homotypic cell-cell adhesion;inorganic anion transport;ion homeostasis;ion transport;platelet a…
CLIC2	1,0054179966502	1,0982752820935	1,04442928524521	0,392453409851561	0,411613805896875	0,421722151333123	0,203892679570332	0,205235938861284	0,17941231047439	3	3	3	1,0493741879963	0,196180309635335	0,408596455693853	chloride intracellular channel 2 [Source:VGNC Symbol;Acc:VGNC:86761]	11469193	106172375	11012912	14247544	14271464	13981245	13689627	129820016	14197333	136229872	110331141666667	14166751	-0,304203028794558	-2,41927705631268	0,0564658417251031	-1,36078061400291	-0,360668870519661	-1,05849644230976	biological regulation;calcium-mediated signaling;cellular process;cellular response to stimulus;establishment of localization;intracellular signal transduction;metabolic process;negative regulation of biological process;negative regulation of ion transmembrane transporter activity;negative regulation of molecular function;negative regulation of ryanodine-sensitive calcium-release channel activity…
CLIC4	0,714518419855435	NA	1,1014896565801	0,602434499238383	0,345395293936887	0,414375410104034	NA	0,140435291308241	NA	2	1	3	0,908004038217768	0,140435291308241	0,454068401093102	chloride intracellular channel 4 [Source:VGNC Symbol;Acc:VGNC:86763]	0	20656086	0	23948758	30665482	25347758	18982889	0	20086041	130229766666667	6885362	266539993333333	-0,919454831945723	-2,69279318406842	1,03329277670143	-0,999789071513673	-1,95274760864715	-1,69300411255474	anatomical structure formation involved in morphogenesis;anatomical structure morphogenesis;angiogenesis;anion transport;apoptosis;biological regulation;branching morphogenesis of a tube;cation homeostasis;cell death;cell differentiation;cell morphogenesis;cell morphogenesis involved in differentiation;cellular cation homeostasis;cellular chemical homeostasis;cellular component morphogenesis;cell…
CLINT1	0,643749833349631	0,581282783975801	0,587225940527802	0,300543597305229	0,252578548598609	0,26599626315312	0,288153478355618	NA	NA	3	1	3	0,604086185951078	0,288153478355618	0,273039469685653	clathrin interactor 1 [Source:VGNC Symbol;Acc:VGNC:86765]	0	0	0	101642875	10051317	9846164	10237822	11151497	10150049	105131226666667	0	100205895	-Inf	-1,06791696098793	-0,0692238671718148	-1,14564487840522	-Inf	0,0777279174172859	cellular component assembly;cellular component assembly at cellular level;cellular component organization;cellular component organization at cellular level;cellular component organization or biogenesis;cellular component organization or biogenesis at cellular level;cellular macromolecular complex assembly;cellular macromolecular complex subunit organization;cellular membrane organization;cellular…
CLIP1	0,756202690409349	0,358470909874706	0,662408388323133	0,295403228440178	0,322472893411236	0,24539442126401	NA	NA	NA	3	0	3	0,592360662869063	NA	0,287756847705141	CAP-Gly domain containing linker protein 1 [Source:VGNC Symbol;Acc:VGNC:86766]	976934	1363484	0	10166054	106526234	11173804	9393675	917021	8605508	905646433333333	780139333333333	106641604666667	-0,21521611522924	NA	0,235750560854271	-1,04162557782592	-0,450966676083511	NA	biological regulation;cell cycle;cell cycle phase;cell cycle process;cellular component organization;cellular component organization at cellular level;cellular component organization or biogenesis;cellular component organization or biogenesis at cellular level;cellular process;cellular response to stimulus;cytoskeleton organization;intracellular signal transduction;microtubule bundle formation;mi…
CLN5	1,05715807974095	0,948423361065087	1,38837735347595	0,714116307731435	0,785867465356627	0,721171924184112	0,289153995150207	0,217184213196299	NA	3	2	3	1,131319598094	0,253169104173253	0,740385232424058	CLN5 intracellular trafficking protein [Source:HGNC Symbol;Acc:HGNC:2076]	44986207	3343293	0	26989455	28540746	30917219	32202803	24567156	29646041	288053333333333	261397123333333	288158066666667	-0,14009268827172	-2,15983328922601	0,000524454262028836	-0,611658523746943	-0,140617142533749	-1,54817476547907	anatomical structure development;biological regulation;brain development;carbohydrate metabolic process;catabolic process;cation homeostasis;cell differentiation;cell maturation;cellular cation homeostasis;cellular chemical homeostasis;cellular component organization;cellular component organization at cellular level;cellular component organization or biogenesis;cellular component organization or …	Lysosome
CLN6	NA	NA	NA	NA	NA	0,233157669460128	NA	0,11619659085021	NA	0	1	1	NA	0,11619659085021	0,233157669460128	CLN6 transmembrane ER protein [Source:VGNC Symbol;Acc:VGNC:86771]	0	0	0	0	0	0	0	0	0	0	0	0	NA	NA	NA	NA	NA	-1,00473814488089	alcohol metabolic process;amine metabolic process;aminoglycan metabolic process;biological regulation;carbohydrate metabolic process;catabolic process;cation homeostasis;cellular catabolic process;cellular cation homeostasis;cellular chemical homeostasis;cellular component organization;cellular component organization at cellular level;cellular component organization or biogenesis;cellular compone…
CLNS1A	1,15519206526144	0,955247978106776	1,13958531300353	0,417124239849284	0,494629903802452	0,485887955482191	0,141914144936039	0,162661161993067	0,19046280173477	3	3	3	1,08334178545725	0,165012702887959	0,465880699711309	chloride nucleotide-sensitive channel 1A [Source:VGNC Symbol;Acc:VGNC:86773]	62629402	6200312	65428918	6485399	5970201	6784361	62672168	7412072	66055016	67615968	633538133333333	641332033333333	-0,0939325302874934	-2,71483947886601	-0,0762925207250109	-1,21745600372719	-0,0176400095624826	-1,49738347513882	anion transport;biological regulation;cell volume homeostasis;cellular component assembly;cellular component assembly at cellular level;cellular component organization;cellular component organization at cellular level;cellular component organization or biogenesis;cellular component organization or biogenesis at cellular level;cellular homeostasis;cellular macromolecular complex assembly;cellular …	RNA transport
CLPP	0,302639873073007	NA	0,259257768421056	0,0830802528464021	0,123660856363269	0,0824277972181458	NA	NA	NA	2	0	3	0,280948820747031	NA	0,0963896354759391	caseinolytic mitochondrial matrix peptidase proteolytic subunit [Source:VGNC Symbol;Acc:VGNC:86777]	49030867	60821285	41173086	54940895	35070645	47855656	58698832	22639787	51887824	444088143333333	50341746	45955732	0,180909200836213	NA	0,0493987648119302	-1,54335741405174	0,131510436024283	NA	cellular component assembly;cellular component organization;cellular component organization or biogenesis;macromolecular complex assembly;macromolecular complex subunit organization;macromolecule metabolic process;metabolic process;primary metabolic process;protein complex assembly;protein complex subunit organization;protein homooligomerization;protein metabolic process;protein oligomerization;p…	Cell cycle - Caulobacter
CLPTM1	1,18535132634739	NA	1,53580337716508	0,737571578469353	0,870481266956437	0,697298353441343	0,274844414308678	0,306345064480203	0,267239503854185	2	3	3	1,36057735175624	0,282809660881022	0,768450399622378	CLPTM1 regulator of GABA type A receptor forward trafficking [Source:VGNC Symbol;Acc:VGNC:86778]	3635059	3644287	4308842	24697893	25234234	26519596	21194998	0	2214782	14447606	386272933333333	254839076666667	1,41879013472186	-2,26631567015333	0,8187560605937	-0,824194931362354	0,600034074128164	-1,44212073879098	biological regulation;cell differentiation;cellular developmental process;cellular process;developmental process;multicellular organismal development;multicellular organismal process;regulation of biological process;regulation of cell activation;regulation of cell differentiation;regulation of cellular process;regulation of developmental process;regulation of immune system process;regulation of l…
CLTA	0,669696736981662	0,705444296137749	0,736342288729442	0,372519025237666	0,320835130790507	0,337556729420263	0,128636927020528	0,106916642118575	0,0955375303266072	3	3	3	0,703827773949618	0,110363699821903	0,343636961816145	clathrin light chain A [Source:VGNC Symbol;Acc:VGNC:86787]	16007684	18951142	20406056	20443595	21571788	20719464	18673688	22833902	19902908	20470166	184549606666667	209116156666667	-0,149514138996761	-2,6729567184313	0,030781729537723	-1,03433722376989	-0,180295868534484	-1,63861949466141	antigen processing and presentation;antigen processing and presentation of exogenous antigen;antigen processing and presentation of exogenous peptide antigen;antigen processing and presentation of exogenous peptide antigen via MHC class II;antigen processing and presentation of peptide antigen;antigen processing and presentation of peptide antigen via MHC class II;antigen processing and presentat…	Bacterial invasion of epithelial cells;Endocrine and other factor-regulated calcium reabsorption;Endocytosis;Huntington's disease;Lysosome
CLTC	0,392103252843415	0,601075879529123	1,19013646014794	0,224190311067757	0,513327319891394	0,541611658347492	0,118990308250628	0,512701394524343	0,451444004175445	3	3	3	0,727771864173492	0,361045235650139	0,426376429768881	clathrin heavy chain [Source:VGNC Symbol;Acc:VGNC:86789]	7398112	8386951	85497644	87389344	84466225	922867	10452222	8793077	100410544	97621178	811160913333333	88047423	-0,267206024721333	-1,01130667247019	-0,148913381498442	-0,771358589699088	-0,118292643222891	-0,239948082771097	antigen processing and presentation;antigen processing and presentation of exogenous antigen;antigen processing and presentation of exogenous peptide antigen;antigen processing and presentation of exogenous peptide antigen via MHC class II;antigen processing and presentation of peptide antigen;antigen processing and presentation of peptide antigen via MHC class II;antigen processing and presentat…	Bacterial invasion of epithelial cells;Endocrine and other factor-regulated calcium reabsorption;Endocytosis;Huntington's disease;Lysosome
CLUH	1,12627819428727	NA	NA	NA	NA	NA	NA	NA	NA	1	0	0	1,12627819428727	NA	NA	clustered mitochondria homolog [Source:VGNC Symbol;Acc:VGNC:86792]	0	0	0	0	0	0	0	0	0	0	0	0	NA	NA	NA	NA	NA	NA	cellular component organization;cellular component organization at cellular level;cellular component organization or biogenesis;cellular component organization or biogenesis at cellular level;cellular localization;cellular process;intracellular distribution of mitochondria;localization;mitochondrion distribution;mitochondrion localization;mitochondrion organization;organelle localization;organell…
CMAS	0,347757035218123	0,368103926155797	0,272247498098688	0,180950770977302	0,145207474480975	0,120012764326089	0,0634925399433265	0,0484853275168851	NA	3	2	3	0,32936948649087	0,0559889337301058	0,148723669928122	cytidine monophosphate N-acetylneuraminic acid synthetase [Source:VGNC Symbol;Acc:VGNC:86797]	10051758	108056625	7833664	8590399	7829227	8217578	8386673	8038042	8992269	8472328	956369483333333	821240133333333	0,174809652721933	-2,556493296521	-0,0449543108023901	-1,14707263085933	0,219763963524323	-1,40942066566167	alcohol metabolic process;amino sugar metabolic process;biosynthetic process;carbohydrate biosynthetic process;carbohydrate metabolic process;carboxylic acid metabolic process;cellular carbohydrate metabolic process;cellular ketone metabolic process;cellular macromolecule metabolic process;cellular metabolic process;cellular process;cellular protein metabolic process;dolichol-linked oligosacchari…	Amino sugar and nucleotide sugar metabolism
CMBL	0,264755744388416	0,17881486775734	0,263085656081352	0,0936584040176312	0,116959392667848	0,115447783747639	NA	NA	NA	3	0	3	0,235552089409036	NA	0,108688526811039	carboxymethylenebutenolidase homolog [Source:VGNC Symbol;Acc:VGNC:86798]	60510863	52166383	52555668	56116688	52031645	53468066	5081745	53904473	5388152	528678143333333	55077638	53872133	0,0590770070370464	NA	0,0271495041172865	-1,11584647200586	0,0319275029197598	NA		Chlorocyclohexane and chlorobenzene degradation;Fluorobenzoate degradation;Toluene degradation
CMKLR1	2,08506906109753	1,92489268644483	2,21000836462038	0,911452933153606	0,75759620188185	0,719108287568194	0,396985272279914	0,218535087339919	NA	3	2	3	2,07332337072091	0,307760179809916	0,796052474201217	chemerin chemokine-like receptor 1 [Source:VGNC Symbol;Acc:VGNC:86800]	0	0	0	68550414	6631557	64538848	68359164	671952	7260666	69387008	0	664682773333333	-Inf	-2,75206666453793	-0,0619995944844003	-1,38100970868382	-Inf	-1,37105695585411	anatomical structure development;biological regulation;cell surface receptor linked signaling pathway;cellular process;cellular response to chemical stimulus;cellular response to cytokine stimulus;cellular response to organic substance;cellular response to stimulus;chemokine-mediated signaling pathway;chemotaxis;cytokine-mediated signaling pathway;developmental process;G-protein coupled receptor …
CMPK1	0,431927495067856	0,402790758079416	0,355085111036364	0,187220787570516	0,134704298798154	0,313097231745105	0,203717601926604	0,0431069170762157	0,0356395552499112	3	3	3	0,396601121394545	0,094154691417577	0,211674106037925	cytidine/uridine monophosphate kinase 1 [Source:VGNC Symbol;Acc:VGNC:96953]	11688635	12200899	11088821	125703836	119817836	13052715	12239425	10751468	12996536	119958096666667	116594516666667	125349607333333	-0,0410305952538886	-2,07458387033419	0,0634269400716546	-0,905843960660622	-0,104457535325543	-1,16873990967356	2'-deoxyribonucleotide biosynthetic process;2'-deoxyribonucleotide metabolic process;benzene-containing compound metabolic process;biosynthetic process;carboxylic acid metabolic process;CDP biosynthetic process;CDP metabolic process;cellular aromatic compound metabolic process;cellular biosynthetic process;cellular ketone metabolic process;cellular metabolic process;cellular nitrogen compound bio…	Pyrimidine metabolism
CMPK2	0,108281801080167	NA	0,135198982467222	0,799176829181161	0,787388453392165	0,751171014859986	0,33580466598972	0,374419736865508	0,281939352247252	2	3	3	0,121740391773695	0,330721251700827	0,77924543247777	cytidine/uridine monophosphate kinase 2 [Source:VGNC Symbol;Acc:VGNC:86801]	38073777	39200305	4326583	4489666	42299773	4814497	41930383	27589088	44719098	38079523	401799706666667	45113801	0,0774611038752622	1,44180784045807	0,244553436465694	2,67826987988061	-0,167092332590432	-1,23646203942254	2'-deoxyribonucleotide biosynthetic process;2'-deoxyribonucleotide metabolic process;biosynthetic process;cellular biosynthetic process;cellular metabolic process;cellular nitrogen compound biosynthetic process;cellular nitrogen compound metabolic process;cellular process;cellular response to biotic stimulus;cellular response to lipopolysaccharide;cellular response to molecule of bacterial origin…	Pyrimidine metabolism
CMTM6	0,788505193355911	0,872361943341472	0,749748678528321	0,511433523166452	0,549534777172396	0,553670268969992	0,236820039751655	0,242897682109531	0,290637473126736	3	3	3	0,803538605075235	0,256785064995974	0,53821285643628	CKLF like MARVEL transmembrane domain containing 6 [Source:VGNC Symbol;Acc:VGNC:86806]	5813494	49781043	47772266	59016207	58363734	55035707	60344188	50447918	6487851	58556872	51896083	574718826666667	-0,174212838269479	-1,64580604257065	-0,0269821797543354	-0,578190484729141	-0,147230658515144	-1,06761555784151	chemotaxis;locomotion;response to chemical stimulus;response to external stimulus;response to stimulus;taxis
CMTM7	NA	0,837825196382481	NA	NA	NA	NA	NA	NA	NA	1	0	0	0,837825196382481	NA	NA	CKLF like MARVEL transmembrane domain containing 7 [Source:VGNC Symbol;Acc:VGNC:103928]	0	0	0	0	0	0	0	0	0	0	0	0	NA	NA	NA	NA	NA	NA	B cell activation;B cell differentiation;B-1 B cell differentiation;B-1a B cell differentiation;cell activation;cell differentiation;cellular developmental process;cellular process;chemotaxis;developmental process;immune system process;leukocyte activation;leukocyte differentiation;locomotion;lymphocyte activation;lymphocyte differentiation;mature B cell differentiation;response to chemical stimu…
CNBP	1,29326199086206	1,16804790312687	1,24004630941135	0,633223636368329	0,679412372207896	0,578739665833358	0,300352088724103	0,320327150024266	0,341966146790884	3	3	3	1,23378540113343	0,320881795179751	0,630458558136528	CCHC-type zinc finger nucleic acid binding protein [Source:VGNC Symbol;Acc:VGNC:99708]	7614145	764282	66150664	10363839	88388984	100265484	971775	10205832	9918992	994752466666667	729067713333333	974309526666667	-0,448284757952791	-1,94297763308799	-0,0299573989877094	-0,968618034407697	-0,418327358965081	-0,974359598680296	alcohol metabolic process;biological regulation;biosynthetic process;cellular biosynthetic process;cellular macromolecule biosynthetic process;cellular macromolecule metabolic process;cellular metabolic process;cellular nitrogen compound metabolic process;cellular process;cholesterol biosynthetic process;cholesterol metabolic process;lipid biosynthetic process;lipid metabolic process;macromolecul…
CNDP2	0,411986200197076	0,369360529117146	0,38070406052298	0,329354550441561	0,30799644904004	0,32880673691011	0,119685750006073	0,151652902787102	0,116730965838717	3	3	3	0,387350263279067	0,129356539543964	0,322052578797237	carnosine dipeptidase 2 [Source:VGNC Symbol;Acc:VGNC:86812]	9613355	10789782	12194709	14254529	1576948	1626723	15278694	11493758	15269025	140138256666667	108659486666667	15430413	-0,367036717688833	-1,58228572979462	0,138925822433992	-0,266342476091415	-0,505962540122825	-1,31594325370321	amine biosynthetic process;amine metabolic process;biosynthetic process;carboxylic acid biosynthetic process;carboxylic acid metabolic process;cellular amine metabolic process;cellular amino acid biosynthetic process;cellular amino acid metabolic process;cellular biosynthetic process;cellular ketone metabolic process;cellular metabolic process;cellular modified amino acid biosynthetic process;cel…
CNIH4	0,129122353039869	NA	0,220747226684615	0,250637532378047	0,217679876859926	0,361405388886383	NA	NA	NA	2	0	3	0,174934789862242	NA	0,276574266041452	cornichon family AMPA receptor auxiliary protein 4 [Source:VGNC Symbol;Acc:VGNC:96060]	0	0	0	0	0	0	0	0	0	0	0	0	NA	NA	NA	0,660849695276283	NA	NA	biological regulation;cellular process;cellular response to stimulus;ER to Golgi vesicle-mediated transport;establishment of localization;establishment of localization in cell;establishment of protein localization;Golgi vesicle transport;intracellular signal transduction;intracellular transport;protein transport;regulation of biological process;regulation of cellular process;response to stimulus;…
CNN2	0,391015915640894	0,383281194718061	0,394940131974985	0,14859783532667	0,245945197714208	0,150081376500537	0,0891800498662503	0,0963195559595567	0,103166284650003	3	3	3	0,389745747444647	0,0962219634919368	0,181541469847138	calponin 2 [Source:VGNC Symbol;Acc:VGNC:99619]	13630495	13911253	130358695	14827342	13085162	128832484	14986395	17569531	16693316	16416414	135258725	135985841333333	-0,27941735980796	-2,01809513735064	-0,271682571567563	-1,1022341383055	-0,00773478824039629	-0,91586099904514	actin cytoskeleton organization;actin filament-based process;actomyosin structure organization;anatomical structure development;biological regulation;cellular component organization;cellular component organization at cellular level;cellular component organization or biogenesis;cellular component organization or biogenesis at cellular level;cellular process;cellular response to abiotic stimulus;ce…
CNPY2	0,481341087095572	0,41179953888171	0,574732871145872	0,160628215880236	0,185976656465937	0,19227830420184	0,0775948869008924	0,0621839631006388	0,0751076321038571	3	3	3	0,489291165707718	0,0716288273684628	0,179627725516004	canopy FGF signaling regulator 2 [Source:NCBI gene (formerly Entrezgene);Acc:100151912]	13277261	14190961	14889744	12918671	13991481	12106268	1104847	11626693	11044596	112399196666667	14119322	130054733333333	0,329039088616851	-2,77208100565742	0,210487182580738	-1,44568318767599	0,118551906036113	-1,32639781798143	biological regulation;negative regulation of biological process;negative regulation of gene expression;negative regulation of macromolecule metabolic process;negative regulation of metabolic process;positive regulation of biological process;positive regulation of biosynthetic process;positive regulation of cellular metabolic process;positive regulation of cellular process;positive regulation of l…
CNPY3	0,299866355932808	0,33047397363579	0,225463121778234	0,157344058799804	0,182575302238274	0,155455185946479	0,0629240664690407	0,0320090713875244	0,0441971486148605	3	3	3	0,285267817115611	0,0463767621571419	0,165124848994853	canopy FGF signaling regulator 3 [Source:VGNC Symbol;Acc:VGNC:86841]	11322085	9820869	11496713	907588	7992827	8750321	8062487	8650425	84183195	837707716666667	10879889	860634266666667	0,377144969555981	-2,6208429911308	0,038953320020645	-0,78875975431676	0,338191649535336	-1,83208323681404	activation of immune response;activation of innate immune response;biological regulation;cellular process;cellular response to stimulus;defense response;immune response;immune response-activating signal transduction;immune response-regulating signaling pathway;immune system process;innate immune response;innate immune response-activating signal transduction;pattern recognition receptor signaling …
COASY	0,345029175006076	NA	0,339710423628061	0,155354964204331	0,166668651168851	0,165274101013043	NA	NA	NA	2	0	3	0,342369799317068	NA	0,162432572128742	Coenzyme A synthase [Source:VGNC Symbol;Acc:VGNC:97935]	0	32087955	0	30117557	2569158	31569447	30862084	0	34508594	21790226	10695985	291261946666667	-1,02661181230342	NA	0,418636066261302	-1,07571448524707	-1,44524787856473	NA	amine metabolic process;biosynthetic process;carboxylic acid metabolic process;cellular amine metabolic process;cellular amino acid metabolic process;cellular biosynthetic process;cellular ketone metabolic process;cellular metabolic process;cellular modified amino acid metabolic process;cellular nitrogen compound metabolic process;cellular process;coenzyme A biosynthetic process;coenzyme A metabo…	Pantothenate and CoA biosynthesis
COG4	0,718277442743655	NA	0,908330235458298	0,277950179307472	0,293788187972144	0,245302534036463	NA	NA	NA	2	0	3	0,813303839100976	NA	0,27234696710536	component of oligomeric golgi complex 4 [Source:VGNC Symbol;Acc:VGNC:86856]	0	0	0	31174582	3539239	34513062	24470043	0	28707645	17725896	0	336933446666667	-Inf	NA	0,926605094879145	-1,57834862276754	-Inf	NA	cellular component assembly;cellular component assembly at cellular level;cellular component organization;cellular component organization at cellular level;cellular component organization or biogenesis;cellular component organization or biogenesis at cellular level;cellular macromolecular complex assembly;cellular macromolecular complex subunit organization;cellular process;cellular protein compl…
COG7	NA	NA	NA	0,171167700063459	0,167737666718149	NA	NA	NA	NA	0	0	2	NA	NA	0,169452683390804	component of oligomeric golgi complex 7 [Source:VGNC Symbol;Acc:VGNC:86859]	0	0	0	13225879	0	12474733	0	0	12165858	4055286	0	856687066666667	-Inf	NA	1,07896464396651	NA	-Inf	NA	biological regulation;carbohydrate metabolic process;cellular carbohydrate metabolic process;cellular localization;cellular macromolecule localization;cellular macromolecule metabolic process;cellular metabolic process;cellular process;cellular protein localization;cellular protein metabolic process;establishment of localization;establishment of localization in cell;establishment of protein local…
COMMD3	0,479768655954134	0,584806889061446	0,411331463063944	0,317918374215389	0,302910359579365	0,200059489016661	NA	0,0642937404021881	0,126585151377741	3	2	3	0,491969002693175	0,0954394458899645	0,273629407603805	COMM domain containing 3 [Source:VGNC Symbol;Acc:VGNC:95995]	25341773	3798347	0	26552814	25519703	37966723	39779477	0	4007342	266176323333333	211084143333333	3001308	-0,33456404037329	-2,36590984702672	0,173209130972747	-0,846344130654987	-0,507773171346037	-1,51956571637173	biological regulation;biosynthetic process;cation transport;cellular biosynthetic process;cellular macromolecule biosynthetic process;cellular macromolecule metabolic process;cellular metabolic process;cellular nitrogen compound metabolic process;cellular process;establishment of localization;ion transport;macromolecule biosynthetic process;macromolecule metabolic process;metabolic process;metal …
COMMD5	0,315713991717965	0,479326555300093	0,342500066045699	NA	0,144967388919917	0,131211562715389	NA	NA	NA	3	0	2	0,379180204354586	NA	0,138089475817653	COMM domain containing 5 [Source:VGNC Symbol;Acc:VGNC:86889]	96135875	0	0	0	981877	9979181	9549702	0	11371499	697373366666667	320452916666667	6599317	-1,12181886641414	NA	-0,0796145476420183	-1,45728027625111	-1,04220431877212	NA	biological regulation;biosynthetic process;cellular biosynthetic process;cellular macromolecule biosynthetic process;cellular macromolecule metabolic process;cellular metabolic process;cellular nitrogen compound metabolic process;cellular process;macromolecule biosynthetic process;macromolecule metabolic process;metabolic process;nitrogen compound metabolic process;nucleic acid metabolic process;…
COMMD9	1,68926125477369	1,88311692638342	1,20851163132721	0,818728424954479	0,797423879248947	0,439315871065075	0,847314586762041	0,861611491204935	1,08092975254468	3	3	3	1,59362993749477	0,929951943503885	0,685156058422834	COMM domain containing 9 [Source:VGNC Symbol;Acc:VGNC:86891]	44190227	3883734	0	3950249	39923402	38028008	44974656	29705113	4826571	409818263333333	276758556666667	391513	-0,566356356583521	-0,777088584760399	-0,0659240664169418	-1,21781212068238	-0,500432290166579	0,440723535921984	biological regulation;biosynthetic process;cation transport;cellular biosynthetic process;cellular macromolecule biosynthetic process;cellular macromolecule metabolic process;cellular metabolic process;cellular nitrogen compound metabolic process;cellular process;establishment of localization;ion transport;macromolecule biosynthetic process;macromolecule metabolic process;metabolic process;metal …
COMT	0,630919405160373	0,644837619824734	0,694743532323336	0,254455264582048	0,27769967994992	0,25417040116063	0,158946933980098	0,153156196142011	0,160948303168018	3	3	3	0,656833519102814	0,157683811096709	0,262108448564199	catechol-O-methyltransferase [Source:VGNC Symbol;Acc:VGNC:107378]	20565517	24843736	28890306	2715297	2622548	31293384	3680423	29834622	29354606	319978193333333	247665196666667	282239446666667	-0,369582441057416	-2,05849320092598	-0,181053950514443	-1,3253638947441	-0,188528490542973	-0,733129306181878	alcohol catabolic process;alcohol metabolic process;amine catabolic process;amine metabolic process;behavior;benzene-containing compound metabolic process;biological regulation;biosynthetic process;catabolic process;catecholamine catabolic process;catecholamine metabolic process;catechol-containing compound catabolic process;catechol-containing compound metabolic process;cell communication;cell-c…
COPA	0,365143952597075	0,37313258165912	0,380205069617195	0,20003669005695	0,160227365736236	0,156249460344431	0,0881840362071062	0,0807989515075686	0,0685996738677916	3	3	3	0,37282720129113	0,0791942205274888	0,172171172045872	COPI coat complex subunit alpha [Source:VGNC Symbol;Acc:VGNC:86895]	17613008	15899511	17044481	1543232	15863866	15922077	14953195	1432192	15426519	149005446666667	168523333333333	15739421	0,177583290138256	-2,23504006856799	0,079017402789965	-1,11466352081984	0,098565887348291	-1,12037654774816	biological regulation;body fluid secretion;cellular component organization;cellular component organization at cellular level;cellular component organization or biogenesis;cellular component organization or biogenesis at cellular level;cellular process;COPI coating of Golgi vesicle;digestive system process;establishment of localization;establishment of localization in cell;establishment of protein…	Neuroactive ligand-receptor interaction
COPB1	0,38182824588426	0,337915105657178	0,371675882364629	0,199396168825462	0,219405525091516	0,195441734119297	0,12412921144062	0,0905042110345013	0,131421477360499	3	3	3	0,363806411302022	0,11535163327854	0,204747809345425	COPI coat complex subunit beta 1 [Source:VGNC Symbol;Acc:VGNC:99622]	22933723	23940266	23568892	230609	21716406	2349909	25362067	17992788	24423588	225928143333333	234809603333333	227587986666667	0,0556274185234179	-1,65713253612743	0,0105604113264438	-0,829322951449079	0,0450670071969742	-0,827809584678348	cellular component organization;cellular component organization at cellular level;cellular component organization or biogenesis;cellular component organization or biogenesis at cellular level;cellular process;COPI coating of Golgi vesicle;establishment of localization;establishment of localization in cell;establishment of protein localization;Golgi transport vesicle coating;Golgi vesicle transpor…
COPB2	0,413602585722232	0,583678205837034	0,533869215292192	0,373804114518885	0,407417681993087	0,570831134019228	0,580179554309314	0,53081876358857	0,777060819096139	3	3	3	0,510383335617153	0,629353045664675	0,450684310177067	COPI coat complex subunit beta 2 [Source:VGNC Symbol;Acc:VGNC:86896]	18283078	1670055	17736481	17076227	15744855	16646994	14887277	15220822	16525466	155445216666667	175733696666667	164893586666667	0,176984629432402	0,302288322219344	0,0851290650169544	-0,179463998936725	0,0918555644154478	0,481752321156069	cellular component organization;cellular component organization at cellular level;cellular component organization or biogenesis;cellular component organization or biogenesis at cellular level;cellular process;COPI coating of Golgi vesicle;establishment of localization;establishment of localization in cell;establishment of protein localization;Golgi transport vesicle coating;Golgi vesicle transpor…
COPE	0,406485482328534	0,388495918032662	0,40371854476451	0,264871947502285	0,262391134731614	0,26300794689742	0,123321294447468	0,15388922665405	0,111818401501119	3	3	3	0,399566648375235	0,129676307534212	0,263423676377106	COPI coat complex subunit epsilon [Source:HGNC Symbol;Acc:HGNC:2234]	10433226	13162234	10389377	13392655	112655555	13693334	16941639	8197826	14737178	132922143333333	11328279	127838481666667	-0,230652758819985	-1,62352125057722	-0,0562592827545084	-0,601051147065487	-0,174393476065476	-1,02247010351173	cellular component organization;cellular component organization at cellular level;cellular component organization or biogenesis;cellular component organization or biogenesis at cellular level;cellular process;COPI coating of Golgi vesicle;ER to Golgi vesicle-mediated transport;establishment of localization;establishment of localization in cell;establishment of protein localization;Golgi transport…
COPG1	0,382910540901052	0,376440603101124	0,367277597731161	0,177718030748772	0,201351582093424	0,196591288314587	0,0884954716841829	0,0919490897118621	0,0999388414966854	3	3	3	0,375542913911112	0,0934611342975768	0,191886967052261	COPI coat complex subunit gamma 1 [Source:VGNC Symbol;Acc:VGNC:86897]	19814381	21146616	17669448	18080766	16765584	19934723	19831588	14645703	18390222	176225043333333	195434816666667	182603576666667	0,149268545827462	-2,00653932452213	0,0512960635911597	-0,968721049185873	0,0979724822363023	-1,03781827533626	cellular component movement;cellular component organization;cellular component organization at cellular level;cellular component organization or biogenesis;cellular component organization or biogenesis at cellular level;cellular process;COPI coating of Golgi vesicle;cytoskeleton-dependent intracellular transport;establishment of Golgi localization;establishment of localization;establishment of lo…
COPG2	0,656972630374841	0,432957630105106	0,680361226925072	0,380962486850599	0,404912967101408	0,413551477083899	0,522571611240933	0,470916236605451	0,276026712105015	3	3	3	0,59009716246834	0,4231715199838	0,399808977011968	COPI coat complex subunit gamma 2 [Source:VGNC Symbol;Acc:VGNC:86898]	9585336	9600805	105326516	106972586	9641817	1053274	1089602	8190393	9458428	9514947	99062642	102906052	0,0581454777068353	-0,479709985644576	0,113060305396958	-0,561641655391819	-0,0549148276901226	0,0819316697472429	cellular process;establishment of localization;establishment of localization in cell;establishment of protein localization;Golgi vesicle transport;intracellular protein transport;intracellular transport;intra-Golgi vesicle-mediated transport;protein transport;retrograde vesicle-mediated transport, Golgi to ER;transport;vesicle-mediated transport
COPS2	0,269836315700362	0,278285561346189	0,281011286703734	0,157187382439397	0,110068181402406	0,178922022600692	NA	0,0992330508519821	0,0548325671087724	3	2	3	0,276377721250095	0,0770328089803772	0,148725862147498	COP9 signalosome subunit 2 [Source:VGNC Symbol;Acc:VGNC:86899]	6738032	5865447	51599195	64830508	55775293	62479727	58896062	44616117	61914723	551423006666667	592113283333333	610285093333333	0,102713757973525	-1,84309638620154	0,146323890704719	-0,893985783612821	-0,0436101327311935	-0,949110602588716	biological regulation;biosynthetic process;cell differentiation;cell proliferation;cellular biosynthetic process;cellular developmental process;cellular macromolecule biosynthetic process;cellular macromolecule metabolic process;cellular metabolic process;cellular nitrogen compound metabolic process;cellular process;cellular protein metabolic process;cellular response to stimulus;cullin deneddyla…
COPS3	0,283040627704078	0,227908906406158	0,331552197588584	0,138421159779749	0,183288913258605	0,131148066610918	NA	0,103818149800902	0,0487226368665207	3	2	3	0,280833910566273	0,0762703933337114	0,150952713216424	COP9 signalosome subunit 3 [Source:VGNC Symbol;Acc:VGNC:86900]	52557594	52227645	4746448	6302527	5119043	6035413	64715055	3950012	59216027	544770673333333	507499063333333	581899433333333	-0,102243881179441	-1,88052210592144	0,0951208003945533	-0,895620462915126	-0,197364681573994	-0,984901643006313	biological regulation;catabolic process;cellular catabolic process;cellular macromolecule catabolic process;cellular macromolecule metabolic process;cellular metabolic process;cellular process;cellular protein metabolic process;cellular response to stimulus;chordate embryonic development;cullin deneddylation;developmental process;embryo development;embryo development ending in birth or egg hatchi…
COPS4	0,261512716512171	0,242738158356502	0,26151304429562	0,130140673261667	0,137579895984248	0,150887131686126	NA	0,0491577037690562	0,0924806178769027	3	2	3	0,255254639721431	0,0708191608229794	0,13953590031068	COP9 signalosome subunit 4 [Source:VGNC Symbol;Acc:VGNC:98917]	18784602	18715636	17880389	20123378	18461866	18310364	17458602	16528216	17762508	172497753333333	18460209	189652026666667	0,0978413148772816	-1,84972553135253	0,136777216811679	-0,871300833261676	-0,0389359019343969	-0,978424698090852	cellular macromolecule metabolic process;cellular metabolic process;cellular process;cellular protein metabolic process;cullin deneddylation;macromolecule metabolic process;macromolecule modification;metabolic process;primary metabolic process;protein deneddylation;protein metabolic process;protein modification by small protein conjugation or removal;protein modification by small protein removal;…
COPS5	0,329164951046121	0,18759027904877	0,362204895827168	0,12363589811857	0,365999290200713	0,149796093010818	NA	NA	NA	3	0	3	0,292986708640686	NA	0,213143760443367	COP9 signalosome subunit 5 [Source:VGNC Symbol;Acc:VGNC:86901]	35263695	45388312	6598725	40930547	32882766	39412938	4789769	3826146	4713973	4443296	488797523333333	377420836666667	0,137606722373722	NA	-0,235456179363109	-0,459008395627547	0,373062901736831	NA	activation of caspase activity;activation of caspase activity by cytochrome c;biological regulation;biosynthetic process;cellular biosynthetic process;cellular macromolecule biosynthetic process;cellular macromolecule metabolic process;cellular metabolic process;cellular nitrogen compound metabolic process;cellular process;cellular protein metabolic process;cullin deneddylation;macromolecule bios…
COPS6	0,282450930029354	0,35937363983716	0,203650834702309	0,0963748334368423	0,146702608740188	0,107319878132954	NA	0,198481612096323	NA	3	1	3	0,281825134856275	0,198481612096323	0,116799106769995	COP9 signalosome subunit 6 [Source:VGNC Symbol;Acc:VGNC:102553]	3975225	40819523	42492223	3323215	32590592	33746445	3204649	39586453	36376617	360031866666667	41021332	33189729	0,188249732069056	-0,505794927416395	-0,117387756526384	-1,27077104444382	0,305637488595439	0,76497611702743	cellular macromolecule metabolic process;cellular metabolic process;cellular process;cellular protein metabolic process;cullin deneddylation;macromolecule metabolic process;macromolecule modification;metabolic process;primary metabolic process;protein deneddylation;protein metabolic process;protein modification by small protein conjugation or removal;protein modification by small protein removal;…
COPS7A	0,503148004193953	0,439687105881465	0,445063717002633	0,293693390219091	0,24910248283547	0,304171624365975	0,0806105510101907	0,0732552541398522	NA	3	2	3	0,46263294235935	0,0769329025750215	0,282322499140179	COP9 signalosome subunit 7A [Source:VGNC Symbol;Acc:VGNC:86902]	7001862	63537273	55714152	49689504	4979328	47565094	5460546	5275541	51501094	52953988	63090015	490159593333333	0,252672355168993	-2,58819535311376	-0,11148777915114	-0,712523892410242	0,364160134320133	-1,87567146070352	cellular macromolecule metabolic process;cellular metabolic process;cellular process;cellular protein metabolic process;cullin deneddylation;macromolecule metabolic process;macromolecule modification;metabolic process;primary metabolic process;protein deneddylation;protein metabolic process;protein modification by small protein conjugation or removal;protein modification by small protein removal;…
COPS7B	0,272764117337392	NA	0,178903787813656	NA	NA	NA	NA	NA	NA	2	0	0	0,225833952575524	NA	NA	COP9 signalosome subunit 7B [Source:HGNC Symbol;Acc:HGNC:16760]	0	2276089	0	18476416	14055827	15696406	0	0	0	0	758696333333333	160762163333333	Inf	NA	Inf	NA	-1,08333342607933	NA	cellular macromolecule metabolic process;cellular metabolic process;cellular process;cellular protein metabolic process;cullin deneddylation;macromolecule metabolic process;macromolecule modification;metabolic process;primary metabolic process;protein deneddylation;protein metabolic process;protein modification by small protein conjugation or removal;protein modification by small protein removal;…
COPS8	0,314229615549714	0,238143819999282	0,268491124201016	0,111320090868586	0,0644062638012497	0,125386141365722	0,057648476802525	0,0714979999966099	NA	3	2	3	0,273621519916671	0,0645732383995674	0,100370832011852	COP9 signalosome subunit 8 [Source:VGNC Symbol;Acc:VGNC:96040]	61352832	57750715	0	4672271	41743125	43283223	42750133	3573542	43758676	407480763333333	397011823333333	439163526666667	-0,03754998045564	-2,0831734141355	0,108026287769863	-1,44684162066764	-0,145576268225503	-0,636331793467863	activation of NF-kappaB-inducing kinase activity;activation of protein kinase activity;biological regulation;cellular macromolecule metabolic process;cellular metabolic process;cellular process;cellular protein metabolic process;cullin deneddylation;macromolecule metabolic process;macromolecule modification;metabolic process;negative regulation of biological process;negative regulation of cell pr…
COQ6	NA	NA	0,116124954845357	NA	1,84992990662257	0,0568969854057709	NA	NA	NA	1	0	2	0,116124954845357	NA	0,953413446014171	coenzyme Q6, monooxygenase [Source:VGNC Symbol;Acc:VGNC:86908]	0	0	0	0	24106594	24923006	3310463	0	29638424	209143513333333	0	163432	-Inf	NA	-0,355802761975036	3,03742393629321	-Inf	NA	biosynthetic process;cellular biosynthetic process;cellular ketone metabolic process;cellular metabolic process;cellular process;coenzyme biosynthetic process;coenzyme metabolic process;cofactor biosynthetic process;cofactor metabolic process;metabolic process;oxidoreduction coenzyme metabolic process;quinone cofactor biosynthetic process;quinone cofactor metabolic process;small molecule metaboli…	Ubiquinone and other terpenoid-quinone biosynthesis
CORO1A	0,177343165376735	0,16920264984188	0,169430323945171	0,0826986198452637	0,13924474800189	0,109568685115538	0,0401185111690791	0,033861401551557	0,0393866440127385	3	3	3	0,171992046387929	0,0377888522444582	0,110504017654231	coronin 1A [Source:VGNC Symbol;Acc:VGNC:86912]	12400318	1372870	1366682	14190751	15635926	1458100	15193514	18605455	16963889	169209526666667	132652793333333	14802559	-0,351155740521238	-2,18630924478026	-0,192964191865378	-0,638243026968065	-0,15819154865586	-1,54806621781219	actin cytoskeleton organization;actin filament organization;actin filament-based process;anatomical structure homeostasis;biological adhesion;biological regulation;calcium ion transport;cation transport;cell activation;cell activation involved in immune response;cell adhesion;cell chemotaxis;cell migration;cell motility;cell projection organization;cell-substrate adhesion;cellular component assem…	ko05152;Phagosome
CORO1B	0,758246905194276	0,676397229540288	0,756772814859677	0,293427499876357	0,228178444216403	0,260858431573972	0,132096329601613	0,117198846684293	0,123301919956647	3	3	3	0,730472316531414	0,124199032080851	0,260821458555577	coronin 1B [Source:VGNC Symbol;Acc:VGNC:86913]	2373746	229178	25153994	27124975	27108288	2677058	28012656	2896071	28179838	283844013333333	23936418	27001281	-0,245891039239188	-2,55617566849088	-0,0720704599632093	-1,48576702949615	-0,173820579275979	-1,07040863899473	actin cytoskeleton organization;actin filament branching;actin filament bundle assembly;actin filament organization;actin filament-based process;biological regulation;cell chemotaxis;cell migration;cell motility;cell projection organization;cellular component assembly;cellular component assembly at cellular level;cellular component movement;cellular component organization;cellular component organ…
CORO1C	0,454307145515714	0,291733221827736	0,315496820982163	0,254436787394134	0,168729414094768	0,172637852940597	0,420683618856174	0,0705507433698606	0,235244633045355	3	3	3	0,353845729441871	0,242159665090463	0,1986013514765	coronin 1C [Source:VGNC Symbol;Acc:VGNC:86914]	27102338	26813266	25067927	28653162	30421825	2926366	28747538	28280006	29998338	290086273333333	263278436666667	294462156666667	-0,139892664940858	-0,547161922525537	0,0216002055277205	-0,833245067143475	-0,161492870468579	0,286083144617939	actin cytoskeleton organization;actin filament-based process;ameboidal cell migration;biological regulation;cell migration;cell motility;cellular component movement;cellular component organization;cellular component organization at cellular level;cellular component organization or biogenesis;cellular component organization or biogenesis at cellular level;cellular membrane organization;cellular pr…
CORO7	0,538355148520539	0,526555181193004	0,524547327661514	0,234328918499225	0,220937715264613	0,233522346758714	0,092573173297126	0,0871584932722927	0,100661501020036	3	3	3	0,529819219125019	0,0934643891964849	0,229596326840851	coronin 7 [Source:HGNC Symbol;Acc:HGNC:26161]	2686813	24257977	24198969	265552	27698456	27272478	27546188	25026256	27624288	26732244	251083586666667	27175378	-0,0904132249155436	-2,50301148369224	0,0237191551387417	-1,20640061675809	-0,114132380054285	-1,29661086693415	actin cytoskeleton organization;actin filament organization;actin filament polymerization;actin filament-based process;actin polymerization or depolymerization;cellular component assembly;cellular component assembly at cellular level;cellular component organization;cellular component organization at cellular level;cellular component organization or biogenesis;cellular component organization or bi…
COX2	0,316768630482487	0,281851811540637	0,46252218595799	0,163517403289333	0,174952129249152	0,171178441934835	0,104633200045317	0,0841762085762309	0,118683167669497	3	3	3	0,353714209327038	0,102497525430348	0,169882658157773	mitochondrially encoded cytochrome c oxidase II [Source:VGNC Symbol;Acc:VGNC:99791]	34240134	3033976	33016275	30962366	28939497	31883488	38574866	24829914	3984319	3441599	325320563333333	30595117	-0,0812169934615487	-1,78699509626073	-0,169777594429904	-1,05804558796479	0,0885606009683552	-0,728949508295934	arachidonic acid metabolic process;biological regulation;carboxylic acid metabolic process;cellular ketone metabolic process;cellular lipid metabolic process;cellular metabolic process;cellular process;cyclooxygenase pathway;defense response;electron transport chain;fatty acid metabolic process;generation of precursor metabolites and energy;icosanoid metabolic process;inflammatory response;lipid …
COX4I1	0,829128569113807	0,474558167539274	0,747497327706004	0,603602158812383	0,500675116914282	0,620017537760967	0,334450598154599	0,403857421975701	0,468695786743606	3	3	3	0,683728021453029	0,402334602291302	0,574764937829211	cytochrome c oxidase subunit 4I1 [Source:VGNC Symbol;Acc:VGNC:96957]	43498838	37163103	42254478	37351853	3357329	3384712	38308106	40613347	3769268	388713776666667	409721396666667	349240876666667	0,0759349957862306	-0,765026732479717	-0,154485811975607	-0,250450496694078	0,230420807761838	-0,514576235785639	biosynthetic process;cellular biosynthetic process;cellular macromolecule metabolic process;cellular metabolic process;cellular nitrogen compound metabolic process;cellular process;electron transport chain;gene expression;generation of precursor metabolites and energy;macromolecule metabolic process;metabolic process;nitrogen compound metabolic process;nucleic acid metabolic process;nucleobase-co…	Alzheimer's disease;Cardiac muscle contraction;Huntington's disease;Oxidative phosphorylation;Parkinson's disease
COX5A	0,286176489526574	0,251236541194316	0,313402012981666	0,143795696804634	0,137964887331518	0,166550189434975	NA	0,0598676516022346	0,070605483582582	3	2	3	0,283605014567519	0,0652365675924083	0,149436924523709	cytochrome c oxidase subunit 5A [Source:VGNC Symbol;Acc:VGNC:86924]	29245103	30763866	34929072	3142541	2972095	2775989	30468725	3977122	31303788	33847911	316460136666667	296354166666667	-0,0970430173292294	-2,12013025976463	-0,191744455791215	-0,924346372662844	0,0947014384619855	-1,19578388710179	biosynthetic process;cellular biosynthetic process;cellular macromolecule metabolic process;cellular metabolic process;cellular nitrogen compound metabolic process;cellular process;electron transport chain;gene expression;generation of precursor metabolites and energy;macromolecule metabolic process;metabolic process;nitrogen compound metabolic process;nucleic acid metabolic process;nucleobase-co…	Alzheimer's disease;Cardiac muscle contraction;Huntington's disease;Oxidative phosphorylation;Parkinson's disease
COX5B	0,314513292958152	0,241741778208869	0,304848381775878	0,163335508610938	0,193216259499085	0,134430665826272	0,0503877118105534	0,0429542411125963	0,0683637823673351	3	3	3	0,2870344843143	0,0539019117634949	0,163660811312098	mitochondrial cytochrome c oxidase subunit Vb [Source:NCBI gene (formerly Entrezgene);Acc:492822]	14852102	15645044	12445513	15411316	14999172	16021044	16195623	12022906	15475155	145645613333333	143142196666667	154771773333333	-0,0250132253321747	-2,41281572493652	0,0876801324975447	-0,810515163754642	-0,112693357829719	-1,60230056118188		Alzheimer's disease;Cardiac muscle contraction;Huntington's disease;Oxidative phosphorylation;Parkinson's disease
COX6B1	0,720026000511384	0,642935615648292	0,734617707668104	0,334819804059371	0,376353294261686	0,322091600725938	0,149425804180818	0,136338795145011	0,115019672539577	3	3	3	0,699193107942593	0,133594757288469	0,344421566348998	COX6B protein [Source:NCBI gene (formerly Entrezgene);Acc:100038022]	18983058	12959688	9711078	13168977	9498402	11692139	16506919	11503925	15513469	145081043333333	13884608	114531726666667	-0,0633725788780121	-2,38782757135995	-0,341111727856004	-1,02151548247697	0,277739148977992	-1,36631208888298	anatomical structure development;biosynthetic process;cellular biosynthetic process;cellular macromolecule metabolic process;cellular metabolic process;cellular nitrogen compound metabolic process;cellular process;developmental process;electron transport chain;gene expression;generation of precursor metabolites and energy;macromolecule metabolic process;metabolic process;nitrogen compound metabol…	Alzheimer's disease;Cardiac muscle contraction;Huntington's disease;Oxidative phosphorylation;Parkinson's disease
COX7A2	0,534894293276583	0,513339020604114	0,598232921342942	0,239126812801328	0,263904931255225	0,27808474706683	0,109265318622364	0,0989696036402154	0,118429881510469	3	3	3	0,548822078407879	0,108888267924349	0,260372163707794	cytochrome c oxidase subunit 7A2 [Source:VGNC Symbol;Acc:VGNC:103050]	115535586	9836719	102820664	8046421	8752326	9113858	7813044	8412911	896147	839580833333333	10557448	8637535	0,330520004212404	-2,3334899999944	0,0409504194970422	-1,07576330169634	0,289569584715362	-1,25772669829806		Alzheimer's disease;Cardiac muscle contraction;Huntington's disease;Oxidative phosphorylation;Parkinson's disease
CPNE1	0,329038611643841	0,325057111186501	0,355245319923196	0,132453920533965	0,161592449728136	0,179193513233067	0,0675692902952236	0,062036636502066	0,086172970230696	3	3	3	0,336447014251179	0,0719262990093285	0,157746627831723	copine 1 [Source:NCBI gene (formerly Entrezgene);Acc:100233174]	8572451	9726387	9517236	98031836	8313236	10042476	98426414	89276266	9913013	956109366666667	927202466666667	938629853333333	-0,0442912490835664	-2,22578804142683	-0,0266193071455259	-1,09277015334497	-0,0176719419380405	-1,13301788808186	biological regulation;biosynthetic process;cellular biosynthetic process;cellular lipid metabolic process;cellular metabolic process;cellular process;cellular response to calcium ion;cellular response to chemical stimulus;cellular response to inorganic substance;cellular response to metal ion;cellular response to stimulus;establishment of localization;glycerolipid biosynthetic process;glycerolipi…
CPNE3	0,368247492712541	0,414514371230026	0,440935182366375	0,159351522691482	0,177905140287656	0,176271447247365	0,106250495658719	0,119032521686826	0,0879451288966728	3	3	3	0,407899015436314	0,104409382080739	0,171176036742168	copine 3 [Source:VGNC Symbol;Acc:VGNC:86951]	95345195	9537946	9226928	9869704	85477234	90800945	9639263	8291869	8951447	896085966666667	943313116666667	916584063333333	0,0740995834241744	-1,96596066855146	0,0326300568280212	-1,2527312745773	0,0414695265961532	-0,713229393974157	biosynthetic process;cellular biosynthetic process;cellular lipid metabolic process;cellular macromolecule metabolic process;cellular metabolic process;cellular process;cellular protein metabolic process;cellular response to calcium ion;cellular response to chemical stimulus;cellular response to inorganic substance;cellular response to metal ion;cellular response to stimulus;establishment of loca…
CPOX	0,331724495553563	NA	0,314002543299809	NA	NA	0,122702726866827	NA	NA	NA	2	0	1	0,322863519426686	NA	0,122702726866827	coproporphyrinogen oxidase [Source:VGNC Symbol;Acc:VGNC:86956]	0	26195488	0	15957912	10874251	20625129	28960482	0	27743309	189012636666667	873182933333333	158190973333333	-1,11412685304277	NA	-0,256815411441118	-1,39575712815802	-0,857311441601653	NA	biosynthetic process;cellular aromatic compound metabolic process;cellular biosynthetic process;cellular metabolic process;cellular nitrogen compound biosynthetic process;cellular nitrogen compound metabolic process;cellular process;cofactor biosynthetic process;cofactor metabolic process;heme biosynthetic process;heme metabolic process;heterocycle biosynthetic process;heterocycle metabolic proce…	Porphyrin and chlorophyll metabolism
CPSF2	NA	NA	0,707712798204848	0,296173641282475	0,77141489992872	0,300127664292972	NA	NA	NA	1	0	3	0,707712798204848	NA	0,455905401834723	cleavage and polyadenylation specific factor 2 [Source:VGNC Symbol;Acc:VGNC:86959]	0	34024293	0	31377738	31345469	395739	0	0	0	0	11341431	340990356666667	Inf	NA	Inf	-0,634429505880583	-1,58812825670876	NA	biosynthetic process;cellular biosynthetic process;cellular macromolecule biosynthetic process;cellular macromolecule metabolic process;cellular metabolic process;cellular nitrogen compound metabolic process;cellular process;establishment of localization;establishment of localization in cell;establishment of RNA localization;gene expression;histone mRNA 3'-end processing;histone mRNA metabolic pr…	mRNA surveillance pathway
CPSF3	0,522392929550715	NA	0,613375495959969	NA	NA	NA	NA	0,518729305148889	NA	2	1	0	0,567884212755342	0,518729305148889	NA	cleavage and polyadenylation specific factor 3 [Source:VGNC Symbol;Acc:VGNC:86960]	0	21968482	23890385	0	18686121	1854339	0	0	21786744	7262248	15286289	12409837	1,07375010809186	-0,130614929464945	0,772996063184868	NA	0,300754044906993	NA	biosynthetic process;cellular biosynthetic process;cellular macromolecule biosynthetic process;cellular macromolecule metabolic process;cellular metabolic process;cellular nitrogen compound metabolic process;cellular process;establishment of localization;establishment of localization in cell;establishment of RNA localization;gene expression;histone mRNA 3'-end processing;histone mRNA metabolic pr…	mRNA surveillance pathway
CPSF6	0,391132134701027	0,436620557644213	0,413113248009759	0,110617266319016	0,192331057555002	0,177996158498424	0,145286185174815	0,07698427520101	NA	3	2	3	0,413621980118333	0,111135230187912	0,16031482745748	cleavage and polyadenylation specific factor 6 [Source:VGNC Symbol;Acc:VGNC:86962]	56940977	6352854	47485316	7179597	51456117	59929117	6575383	43553582	65515777	582743963333333	559849443333333	610604013333333	-0,057823249757313	-1,89599662565113	0,0673749175168688	-1,36740498738387	-0,125198167274182	-0,528591638267257	cellular component assembly;cellular component organization;cellular component organization or biogenesis;cellular macromolecule metabolic process;cellular metabolic process;cellular nitrogen compound metabolic process;cellular process;macromolecular complex assembly;macromolecular complex subunit organization;macromolecule metabolic process;metabolic process;mRNA 3'-end processing;mRNA metabolic…	mRNA surveillance pathway
CPT1A	NA	NA	NA	NA	NA	0,341235013758086	NA	0,0897667464935305	0,17501334877328	0	2	1	NA	0,132390047633406	0,341235013758086	carnitine palmitoyltransferase 1A [Source:VGNC Symbol;Acc:VGNC:86964]	0	32256623	5258162	19895781	34643973	22250582	27866672	0	20092766	159864793333333	282794143333333	255967786666667	0,822899989953157	NA	0,679110007387046	NA	0,143789982566111	-1,36597101541574	acylglycerol metabolic process;alcohol metabolic process;amine metabolic process;amine transport;amino acid transmembrane transport;amino acid transport;behavior;betaine metabolic process;betaine transport;biological regulation;carbohydrate metabolic process;carboxylic acid catabolic process;carboxylic acid metabolic process;carboxylic acid transport;carnitine metabolic process;carnitine shuttle;…	Adipocytokine signaling pathway;Fatty acid metabolism;PPAR signaling pathway
CPT2	0,308774977315421	NA	0,296473958951746	0,353978039377774	0,118468493636646	0,283730924072544	NA	0,256001183216387	NA	2	1	3	0,302624468133584	0,256001183216387	0,252059152362321	carnitine palmitoyltransferase 2 [Source:VGNC Symbol;Acc:VGNC:86967]	41038824	3692647	319981	28057857	2689303	26000123	30007703	0	29694648	199007836666667	366544646666667	2698367	0,881163692015587	-0,241378160412891	0,439261336646741	-0,263766298575079	0,441902355368846	0,0223881381621879	amine transport;amino acid transmembrane transport;amino acid transport;betaine transport;carboxylic acid catabolic process;carboxylic acid metabolic process;carboxylic acid transport;carnitine shuttle;carnitine transport;catabolic process;cation transport;cellular catabolic process;cellular ketone metabolic process;cellular lipid catabolic process;cellular lipid metabolic process;cellular metabo…	Fatty acid metabolism;PPAR signaling pathway
CRAT	0,411678849659054	NA	0,350274536987983	0,213080866949064	NA	0,130308255410513	0,0867757535351578	NA	NA	2	1	2	0,380976693323519	0,0867757535351578	0,171694561179788	carnitine O-acetyltransferase [Source:VGNC Symbol;Acc:VGNC:86976]	3610453	31123658	0	0	236545	21152816	24867209	0	239663	162778363333333	22409396	14935772	0,461194816595601	-2,13433884877006	-0,124137138266746	-1,14985840255152	0,585331954862348	-0,984480446218533	amine metabolic process;betaine metabolic process;carboxylic acid catabolic process;carboxylic acid metabolic process;carnitine metabolic process;carnitine metabolic process, CoA-linked;catabolic process;cellular amine metabolic process;cellular amino acid metabolic process;cellular catabolic process;cellular ketone metabolic process;cellular lipid catabolic process;cellular lipid metabolic proce…	Peroxisome
CREB1	1,03847936498056	0,728186773226954	0,793007764312412	0,538087778962813	0,560187744517348	0,361038677577621	0,0605353021858544	0,115258547779047	0,143977797160599	3	3	3	0,853224634173309	0,106590549041833	0,48643806701926	cAMP responsive element binding protein 1 [Source:VGNC Symbol;Acc:VGNC:96004]	0	34082117	40436344	30805098	3544345	35210234	2530067	0	30129488	184767193333333	24839487	33819594	0,426926759245432	-3,00084609379216	0,872150721261755	-0,810669485856911	-0,445223962016323	-2,19017660793525	activation of immune response;activation of innate immune response;activation of phospholipase C activity;anatomical structure development;anatomical structure morphogenesis;axon guidance;axonogenesis;behavior;biological regulation;biosynthetic process;body fluid secretion;cell communication;cell differentiation;cell part morphogenesis;cell projection morphogenesis;cell projection organization;ce…	Antigen processing and presentation;Huntington's disease;ko05152;Melanogenesis;Osteoclast differentiation;Prostate cancer;Vasopressin-regulated water reabsorption
CREG1	12,7293883207408	5,45054950399883	6,19647011636071	2,8573367759037	2,53845581046891	2,7592920878737	NA	NA	NA	3	0	3	8,12546931370013	NA	2,7183615580821	cellular repressor of E1A stimulateds 1 [Source:VGNC Symbol;Acc:VGNC:86989]	0	0	0	32151486	3282012	31694703	76993805	5583571	614757	64768405	0	32222103	-Inf	NA	-1,00723956071189	-1,57971378732327	-Inf	NA	biological regulation;cell proliferation;developmental process;multicellular organismal development;multicellular organismal process;regulation of biological process;regulation of biosynthetic process;regulation of cellular biosynthetic process;regulation of cellular macromolecule biosynthetic process;regulation of cellular metabolic process;regulation of cellular process;regulation of gene expre…
CRELD1	2,94987465938533	NA	1,29161484507021	NA	NA	1,64097290102485	NA	NA	NA	2	0	1	2,12074475222777	NA	1,64097290102485	cysteine rich with EGF like domains 1 [Source:VGNC Symbol;Acc:VGNC:86991]	0	0	0	7487071	0	83398766	85870195	0	7802162	54630605	0	52756492	-Inf	NA	-0,0503607631292636	-0,370019577560728	-Inf	NA	anatomical structure development;cardiac septum development;developmental process;endocardial cushion development;mesenchyme development;tissue development
CRELD2	0,351154432732145	0,492826485904205	0,281984955954738	0,168461793942733	0,255817687142767	0,156544892806675	NA	0,0636247823648575	0,0760001893589238	3	2	3	0,375321958197029	0,0698124858618906	0,193608124630725	cysteine rich with EGF like domains 2 [Source:VGNC Symbol;Acc:VGNC:97942]	36929594	4880209	3847856	43713297	31513111	36434348	38159203	31657855	3844234	36086466	414034146666667	37220252	0,198291891185516	-2,42657170897253	0,0446299582747102	-0,954989201933035	0,153661932910805	-1,4715825070395
CRK	0,381916871080654	0,438682724410148	0,512274534076038	0,249592537044655	0,644139873744123	0,25444333042206	NA	NA	NA	3	0	3	0,44429137652228	NA	0,382725247070279	CRK proto-onco, adaptor protein [Source:NCBI gene (formerly Entrezgene);Acc:100192444]	39082094	31477656	0	29291865	30348088	28919672	3264191	23181318	28340127	280544516666667	235199166666667	29519875	-0,254346766566629	NA	0,0734568972701932	-0,21519706583326	-0,327803663836822	NA	activation of MAPKK activity;activation of protein kinase activity;biological regulation;blood coagulation;cell activation;cell surface receptor linked signaling pathway;cellular macromolecule metabolic process;cellular metabolic process;cellular process;cellular protein metabolic process;cellular response to chemical stimulus;cellular response to endogenous stimulus;cellular response to growth f…	Bacterial invasion of epithelial cells;Chemokine signaling pathway;Chronic myeloid leukemia;ErbB signaling pathway;Fc gamma R-mediated phagocytosis;Focal adhesion;Insulin signaling pathway;MAPK signaling pathway;Neurotrophin signaling pathway;Pathways in cancer;Regulation of actin cytoskeleton;Renal cell carcinoma;Shigellosis
CRKL	0,509990045653484	0,505310904694334	0,626525054631756	0,247589442830351	0,256879816789362	0,248580409668115	0,0877594221953317	0,0809001574176025	0,0886657988515701	3	3	3	0,547275334993191	0,0857751261548348	0,251016556429276	CRK like proto-onco, adaptor protein [Source:VGNC Symbol;Acc:VGNC:86997]	93415984	8219801	8255081	7617699	7584138	7838039	853656	62204504	8202273	765309446666667	860549346666667	767995866666667	0,169214715601497	-2,67363558981187	0,00505533861225259	-1,12448431367087	0,164159376989244	-1,549151276141	activation of MAPKK activity;activation of protein kinase activity;anatomical structure development;anatomical structure morphogenesis;anterior/posterior pattern specification;biological regulation;blood vessel development;cell surface receptor linked signaling pathway;cellular macromolecule metabolic process;cellular metabolic process;cellular process;cellular protein metabolic process;cellular …	Bacterial invasion of epithelial cells;Chemokine signaling pathway;Chronic myeloid leukemia;ErbB signaling pathway;Fc gamma R-mediated phagocytosis;Focal adhesion;Insulin signaling pathway;MAPK signaling pathway;Neurotrophin signaling pathway;Pathways in cancer;Regulation of actin cytoskeleton;Renal cell carcinoma;Shigellosis
CRLF3	0,485550267472023	2,06125603005123	0,444503054540087	0,611418516536722	0,952610448729472	0,57058722335836	2,27823571446393	1,39789873058073	NA	3	2	3	0,997103117354447	1,83806722252233	0,711538729541518	cytokine receptor like factor 3 [Source:VGNC Symbol;Acc:VGNC:86999]	3385724	35909613	3872431	3570933	3722692	36441633	31639441	3627569	30827203	329141113333333	36163721	364592943333333	0,135836882716261	0,882374913846447	0,147580392257825	-0,486800425676606	-0,0117435095415644	1,36917533952305	biological regulation;cell cycle process;cellular process;G1/S transition of mitotic cell cycle;negative regulation of biological process;negative regulation of cell growth;negative regulation of cellular process;negative regulation of growth;positive regulation of biological process;positive regulation of biosynthetic process;positive regulation of cell communication;positive regulation of cell …
CRNKL1	NA	NA	0,154571115976638	0,147964438067015	0,0614307879710693	0,0942070526651708	NA	0,0616242551731659	NA	1	1	3	0,154571115976638	0,0616242551731659	0,101200759567752	crooked neck pre-mRNA splicing factor 1 [Source:VGNC Symbol;Acc:VGNC:95654]	0	0	0	0	0	0	0	0	0	0	0	0	NA	-1,32670054493129	NA	-0,611050636084584	NA	-0,715649908846709	biological regulation;cellular component assembly;cellular component assembly at cellular level;cellular component organization;cellular component organization at cellular level;cellular component organization or biogenesis;cellular component organization or biogenesis at cellular level;cellular macromolecular complex assembly;cellular macromolecular complex subunit organization;cellular macromol…	Spliceosome
CRNKL1	NA	NA	0,154571115976638	0,147964438067015	0,0614307879710693	0,0942070526651708	NA	0,0616242551731659	NA	1	1	3	0,154571115976638	0,0616242551731659	0,101200759567752	crooked neck pre-mRNA splicing factor 1 [Source:VGNC Symbol;Acc:VGNC:95654]	2879387	21057327	33492928	16906892	22016464	18855069	20159717	1817271	25189566	211739976666667	27781375	19259475	0,391824328274819	-1,32670054493129	-0,136725300123275	-0,611050636084584	0,528549628398095	-0,715649908846709	biological regulation;cellular component assembly;cellular component assembly at cellular level;cellular component organization;cellular component organization at cellular level;cellular component organization or biogenesis;cellular component organization or biogenesis at cellular level;cellular macromolecular complex assembly;cellular macromolecular complex subunit organization;cellular macromol…	Spliceosome
CRYBG1	0,684146125749647	0,510678987679531	0,609291784428381	0,374128441330913	0,289483590656196	0,500640172526433	NA	0,0982884340322232	NA	3	1	3	0,601372299285853	0,0982884340322232	0,388084068171181	crystallin beta-gamma domain containing 1 [Source:VGNC Symbol;Acc:VGNC:87018]	418137	3600267	32060861	33039797	33041465	3948449	34652316	0	3011791	215900753333333	366257436666667	35188584	0,762489775700606	-2,61316485095279	0,704739183436843	-0,631889207223243	0,0577505922637633	-1,98127564372955
CRYZL1	NA	NA	0,619481558375891	NA	NA	0,236832353379709	NA	NA	NA	1	0	1	0,619481558375891	NA	0,236832353379709	crystallin zeta like 1 [Source:VGNC Symbol;Acc:VGNC:87026]	0	0	0	0	0	16589025	0	0	0	0	0	5529675	NA	NA	Inf	-1,3871951555255	-Inf	NA
CS	0,224316484043634	0,239812334890116	0,235738289821379	0,158873663041321	0,122261650842421	0,112680551500103	0,065883323498088	0,0627803728461668	0,0542315769573488	3	3	3	0,23328903625171	0,0609650911005346	0,131271955127948	citrate synthase [Source:VGNC Symbol;Acc:VGNC:103225]	3397869	39144338	39411428	3145619	34371447	3277713	32742716	3561413	3284568	337341753333333	375114853333333	328682556666667	0,153121496080156	-1,93606321721314	-0,0375160001361575	-0,829559774887486	0,190637496216314	-1,10650344232565	acetyl-CoA catabolic process;acetyl-CoA metabolic process;carbohydrate metabolic process;catabolic process;cellular carbohydrate metabolic process;cellular catabolic process;cellular metabolic process;cellular process;coenzyme catabolic process;coenzyme metabolic process;cofactor catabolic process;cofactor metabolic process;metabolic process;primary metabolic process;small molecule metabolic proc…	Citrate cycle (TCA cycle);Glyoxylate and dicarboxylate metabolism
CSE1L	0,306141364327573	0,249066219239782	0,288990525161217	0,121125072413212	0,141658274750618	0,119929426197876	0,0545875757078165	0,0717313108751296	0,062123096484708	3	3	3	0,281399369576191	0,0628139943558847	0,127570924453902	chromosome segregation 1 like [Source:VGNC Symbol;Acc:VGNC:96039]	16107053	1415507	15771581	1381736	1358904	13165673	13639383	122010055	1400933	132832395	15344568	135240243333333	0,208120997495804	-2,16346117781719	0,0259174848648156	-1,14131954423075	0,182203512630989	-1,02214163358644	apoptosis;cell death;cell proliferation;cellular process;death;establishment of localization;establishment of localization in cell;establishment of protein localization;intracellular protein transport;intracellular transport;nuclear export;nuclear transport;nucleocytoplasmic transport;programmed cell death;protein export from nucleus;protein targeting;protein transport;transport
CSF2RA	3,13307163710741	NA	1,68196401132404	2,67010419025532	2,04301507636764	2,53867084351383	NA	NA	NA	2	0	3	2,40751782421572	NA	2,4172633700456	None	0	0	0	12437611	0	13578172	27682252	0	16893178	148584766666667	0	867192766666667	-Inf	NA	-0,776861586050021	0,00582818958818046	-Inf	NA	response to chemical stimulus;response to ethanol;response to organic substance;response to stimulus	Cytokine-cytokine receptor interaction;Hematopoietic cell lineage;Jak-STAT signaling pathway;Pathways in cancer
CSGALNACT2	NA	NA	NA	NA	NA	NA	NA	0,287452016636388	NA	0	1	0	NA	0,287452016636388	NA	chondroitin sulfate N-acetylgalactosaminyltransferase 2 [Source:VGNC Symbol;Acc:VGNC:87036]	0	0	0	0	0	0	0	0	0	0	0	0	NA	NA	NA	NA	NA	NA	amine metabolic process;aminoglycan biosynthetic process;aminoglycan metabolic process;biosynthetic process;carbohydrate biosynthetic process;carbohydrate metabolic process;cellular biosynthetic process;cellular carbohydrate biosynthetic process;cellular carbohydrate metabolic process;cellular macromolecule biosynthetic process;cellular macromolecule metabolic process;cellular metabolic process;c…	Glycosaminoglycan biosynthesis - chondroitin sulfate
[truncated: 2,040 more rows]

## Sheet: Table S2
Protein	n	mean.HoL	Sample	SYN.rel
FLI|B602L_Arm|Arm	30	6.94431	ASFV_1	17.6554
FLI|E183L_Arm|Arm	4	13.4902	ASFV_1	-75.5558
FLI|D345L_Arm|Arm	11	5.12979	ASFV_1	9.29569
FLI|CP2475L_p37_Arm|Arm	1	2.41275	ASFV_1	3.05715
FLI|EP1242L_Arm|Arm	23	5.48997	ASFV_1	10.5499
FLI|CP2475L_Arm|Arm	124	6.54734	ASFV_1	15.2973
FLI|CP2475L_p150_Arm|Arm	1	NA	ASFV_1	NA
FLI|E120R_Arm|Arm	3	5.31691	ASFV_1	9.92888
FLI|EP424R_Arm|Arm	5	2.41481	ASFV_1	3.06045
FLI|E423R_Arm|Arm	6	4.66451	ASFV_1	7.87266
FLI|O61R_Arm|Arm	1	3.42008	ASFV_1	4.87739
FLI|CP530R_Arm|Arm	24	8.62179	ASFV_1	34.9379
FLI|G1211R_Arm|Arm	16	4.12931	ASFV_1	6.4596
[truncated: 441 more rows]

## Sheet: Table S3
decreased	increased
[truncated: 694 more rows]

[truncated: 2 more sheets: Table S4, Legend]
